# Supplementary material for: Identification of GOLDEN2-like transcription factor genes in soybeans and their role in regulating plant development and metal ion stresses
Source: Front Plant Sci. 2022 Nov 11;13:1052659. doi: 10.3389/fpls.2022.1052659 (PMC9691782; doi:10.3389/fpls.2022.1052659)
Supplement: Supplementary Figure 1 — Tomtom analysis of transcription factors for 15 conserved motifs. [file DataSheet_1.zip › Supplementary Files S1-S6.xlsx]

## Sheet: Table. S1
	Table S1. The list and detailed information of soybean GLK members.
	Gene name	Glycine max gene ID	Chromosome	start	end	Strand	Length (CDS)	Protein length (aa)	Protein size (kDa)	Isoelectric point (pI)	Myb-DNA binding domain information
											Position	No of Aminoacid	Domain sequences
	GmGLK1	Glyma.01G009600.1	Chr01	937651	940822	Reverse	813	270	30.35	8.88	23-74	52	RLRWTADLHDRFVDAVTKLGGPDKATPKSVLRLMGLKGLTLYHLKSHLQKYR
	GmGLK2	Glyma.01G014800.1	Chr01	1459584	1464612	Forward	1023	340	38.11	7.33	195-246	52	RMRWTSTLHARFVHAVELLGGHERATPKSVLELMDVKDLTLAHVKSHLQMYR
	GmGLK3	Glyma.01G049100.1	Chr01	5717568	5719993	Reverse	1035	344	38.18	6.22	17-68	52	RLKWTPELHRRFIEATNQLGGADKATPKSLMRVMGIPGLTLYHLKSHLQKYR
	GmGLK4	Glyma.01G086700.1	Chr01	25842301	25844918	Reverse	1140	379	41.98	7.26	213-264	52	RRCWSQELHKRFLHALQQLGGADSATPKQIRELMKVDGLTNDEVKSHLQKFR
	GmGLK5	Glyma.01G123600.1	Chr01	42734433	42736599	Reverse	1032	343	38.59	6.17	222-273	52	RRCWSPELHRRFVDALQQLGGAQVATPKQIRELMQVEGLTNDEVKSHLQKYR
	GmGLK6	Glyma.01G183700.1	Chr01	51902645	51904913	Forward	1104	367	40.62	7.08	222-273	52	RRCWSPELHRRFVDALQQLGGAQVATPKQIRELMQVEGLTNDEVKSHLQKYR
	GmGLK7	Glyma.01G200800.1	Chr01	53438674	53445283	Reverse	1677	558	62.43	6.04	315-365	51	KVDWTPELHKKFVKAVEQLGIDQAIPSRILEIMKVEGLTRHNVASHLQKYR
	GmGLK8	Glyma.02G070900.1	Chr02	6244415	6247951	Forward	1251	415	46.78	6.36	47-98	52	RLKWTPDLHERFIEAVNQLGGADKATPKTVLKLMGIPGLTLYHLKSHLQKYR
	GmGLK9	Glyma.02G085900.1	Chr02	7481110	7486200	Forward	1902	633	69.76	6.27	200-250	51	RVVWSVELHQQFVSAVNQLGLDKAVPKRILELMNVPGLTRENVASHLQKFR
	GmGLK10	Glyma.02G098800.1	Chr02	9169019	9171899	Reverse	1116	371	40.79	8.22	213-264	52	RRCWSQELHKRFLHALQQLGGADSATPKQIRELMKVDGLTNDEVKSHLQKFR
	GmGLK11	Glyma.02G108500.1	Chr02	10349251	10351608	Reverse	1056	351	39.19	5.91	22-73	52	RLKWTPELHRRFIEATNQLGGEDKATPKSLMRVMGIPGLTLYHLKSHLQKFR
	GmGLK12	Glyma.02G135400.1	Chr02	14005231	14008459	Reverse	1245	414	45.96	6.25	274-325	52	RRCWSPELHRRFVNALQKLGGSQVATPKQIRELMQVDGLTNDEVKSHLQKYR
	GmGLK13	Glyma.02G162600.1	Chr02	21485032	21489578	Reverse	783	260	29.02	6.21	85-135	51	RLVWTPQLHKRFVDAVAHLGIKNAVPKTIMQLMSVDGLTRENVASHLQKYR
	GmGLK14	Glyma.02G177800.1	Chr02	29615091	29617607	Reverse	642	213	24.27	6.61	77-128	52	RIKWTKDLHEQFVAAVNSLGGPQKAKPKAVLQMMNSKSLTIFHVKSHLQKYR
	GmGLK15	Glyma.02G178100.1	Chr02	29805315	29808437	Reverse	1269	422	47.11	7.6	257-308	52	RIRWTQELHEKFVECVNRLGGAEKATPKAILRLMDSDGLTIFQVKSHLQKYR
	GmGLK16	Glyma.02G242100.1	Chr02	43072168	43078866	Forward	1401	466	51.42	7.91	277-328	52	RMRWTSTLHARFVHAVELLGGHERATPKSVLELMDVKDLTLAHVKSHLQMYR
	GmGLK17	Glyma.02G282900.1	Chr02	46489777	46493148	Forward	642	214	24.06	6.71	277-328	52	RMRWTSTLHARFVHAVELLGGHERATPKSVLELMDVKDLTLAHVKSHLQMYR
	GmGLK18	Glyma.03G003500.1	Chr03	319688	323975	Reverse	804	267	28.95	6.01	38-89	52	RLRWTSDLHDRFVDAITQLGGPDRATPKGVLRVMGVPGLTIYHVKSHLQKYR
	GmGLK19	Glyma.03G051400.1	Chr03	6740920	6743141	Forward	1041	346	38.66	5.9	63-114	52	RLRWTPDLHLRFIHAVQRLGGQERATPKLVLQLMNIKSLSIAHVKSHLQMFR
	GmGLK20	Glyma.03G091600.1	Chr03	27131708	27136070	Reverse	1140	379	43.35	5.62	51-107	56	TSKNTKFVWTKDLRYRFEEAINILGPKNVIPTKIVQVMNVEGLKRRNVASHLQKYK
	GmGLK21	Glyma.03G123400.1	Chr03	33634286	33636919	Reverse	969	322	35.16	6.45	113-163	51	RLVWTPQLHKRFVDAVAHLGIKNAVPKTIMQLMSVDGLTRENVASHLQKYR
	GmGLK22	Glyma.03G143500.1	Chr03	35916777	35920092	Reverse	1116	371	42.52	8.42	223-276	53	RRIKWTKDLHEPFMMIVNSLGGPEKAKPKAILDMMKSDLLSISHVKSHLQKCR
	GmGLK23	Glyma.03G143600.1	Chr03	35928278	35931862	Reverse	1284	427	47.71	5.21	241-292	52	RIRWTKDLHEKFVECVNRLGGAEQATPKAILKMMNTDGLTIFHVKSHLQKYR
	GmGLK24	Glyma.03G166400.1	Chr03	38097267	38103798	Reverse	1446	481	53.22	5.21	257-308	52	RMRWTPELHEAFVEAVNQLGGSERATPKGVLKLMKVEGLTIYHVKSHLQKYR
	GmGLK25	Glyma.03G250000.1	Chr03	44599050	44603637	Forward	1308	435	48.58	5.42	232-283	52	RMRWTPELHEAFVEAVNHLGGSEKATPKGVLNQMKVEGLTIYHVKSHLQKYR
	GmGLK26	Glyma.04G035700.1	Chr04	2827080	2830633	Reverse	996	331	36.64	7.71	149-200	52	RMRWTTTLHAHFVHAVQLLGGHERATPKSVLELMNVKDLTLSHVKSHLQMYR
	GmGLK27	Glyma.04G062500.1	Chr04	5158261	5163060	Reverse	1971	656	72.49	6.36	206-256	51	RVVWSVDLHRKFVAAVNQLGIDKAVPKKILDLMNVEKLTRENVASHLQKYR
	GmGLK28	Glyma.04G151000.1	Chr04	33374871	33378024	Reverse	1389	462	51.01	7.01	254-305	52	RRCWSPDLHRRFVNALQMLGGSQVATPKQIRELMKVDGLTNDEVKSHLQKYR
	GmGLK29	Glyma.05G011500.1	Chr05	1019996	1023129	Reverse	1365	454	49.53	6.84	250-301	52	RRCWSPDLHRRFVNALQMLGGSQVATPKQIRELMKVDGLTNDEVKSHLQKYR
	GmGLK30	Glyma.05G070200.3	Chr05	7347544	7354517	Forward	1716	571	63.97	6.31	334-384	51	KVDWTPELHKTFVKAVEQLGIDQAIPSRILELMKVEGLTRHNVASHLQKYR
	GmGLK31	Glyma.05G144500.1	Chr05	33835690	33840877	Forward	1908	635	71.71	5.35	255-305	51	RVVWSVDLHQKFVKAVNQIGFDKVGPKKILDLMNVPWLTRENVASHLQKYR
	GmGLK32	Glyma.05G158900.1	Chr05	35108682	35115158	Forward	1206	401	45.87	8.79	83-134	52	RLRWTPELHLSFVHAVERLGGQERATPKLVLQLMNVRGLSIAHVKSHLQMYR
	GmGLK33	Glyma.05G239500.1	Chr05	41517980	41520403	Reverse	1083	360	40.34	6.57	61-112	52	RIVWTDELHNKFLDAVSQLGDINTAVPKRILELMNVPGLTREQVASHLQKYR
	GmGLK34	Glyma.05G239800.1	Chr05	41525632	41526674	Reverse	738	246	28.3	8.5	193-246	53	SMKKPRVVWIAELHSKFVNAVKKLGLHQAVPKRIVEEMNVPGLTRENVASHLQ
	GmGLK35	Glyma.06G035700.1	Chr06	2745479	2748590	Reverse	993	330	36.74	8.18	148-199	52	RMRWTTTLHAHFVHAVQLLGGHERATPKSVLELMNVKDLTLSHVKSHLQMYR
	GmGLK36	Glyma.06G063500.1	Chr06	4813281	4818340	Reverse	2091	696	76.77	6.51	206-256	51	RVVWSVELHRKFVAAVNQLGIDKAVPKKILDLMNVEKLTRENVASHLQKYR
	GmGLK37	Glyma.06G213400.1	Chr06	21679888	21683403	Reverse	1404	467	51.6	6.33	256-307	52	RRCWSPDLHRRFVNALQMLGGSQVATPKQIRELMKVDGLTNDEVKSHLQKYR
	GmGLK38	Glyma.06G289300.1	Chr06	47797508	47802933	Forward	1281	426	46.69	5.77	177-227	51	KVDWTPELHRRFVQAVEQLGVDKAVPSRILEIMGIDCLTRHNIASHLQKYR
	GmGLK39	Glyma.07G106800.1	Chr07	10371594	10381709	Reverse	1251	416	46.38	6.63	240-291	52	RMRWTSSLHNRFLHAVELLGGHERATPKSVLELMDVKDLTLAHVKSHLQMYR
	GmGLK40	Glyma.07G153900.1	Chr07	18918735	18920898	Reverse	1101	366	40.99	6.24	68-119	52	RLRWTPDLHLRFIHAVQRLGGQERATPKLVLQLMNIKGLSIAHVKSHLQMYR
	GmGLK41	Glyma.07G158600.1	Chr07	19816574	19821950	Forward	903	301	33.79	8.66	20-71	52	RLRWTPELHRCFVYAIETLGGHYKATPKLVLQLMDVKGLTISHVKSHLQMYR
	GmGLK42	Glyma.07G171200.1	Chr07	29620463	29626886	Forward	1902	633	69.79	6.17	196-246	51	RVVWSVELHQQFVSAVNQLGLDKAVPKRILELMNVPGLTRENVASHLQKFR
	GmGLK43	Glyma.07G178500.1	Chr07	34202990	34206098	Reverse	1104	367	41.15	7.5	246-297	52	RRCWSPELHSRFVKALEELGGSQATTPKQIRELMRVDGLTNDEVKSHLQKYR
	GmGLK44	Glyma.07G209500.1	Chr07	38016456	38019378	Forward	1239	412	45.67	8.44	272-323	52	RRCWSPELHRRFVNALQKLGGSQAATPKQIRELMQVDGLTNDEVKSHLQKYR
	GmGLK45	Glyma.07G229800.1	Chr07	40998671	41001113	Reverse	996	331	37.26	5.81	23-74	52	RLKWTPELHQRFTEAINQLGGAERATPKSLMRVMGIPGLTLYHLKSHLQKYR
	GmGLK46	Glyma.07G243300.1	Chr07	42299057	42303422	Reverse	2040	679	74.25	5.72	215-265	51	RVVWSVELHQQFVAAVDQLGIDKAVPKKILELMNVPGLTRENVASHLQKYR
	GmGLK47	Glyma.08G046700.1	Chr08	3667932	3669888	Reverse	1206	401	45.44	5.63	142-201	53	RVIWAEEERHIKFLDAAEQLGGIDKAAPKRILEVMKDPGLTREQVASHLQKVR
	GmGLK48	Glyma.08G046800.1	Chr08	3671512	3673708	Reverse	1479	492	54.81	7.26	205-255	51	RVIWLPELHRKFVKAVNKLALDQAVPKRILQEMNVPGLTRQNVASHLQKYR
	GmGLK49	Glyma.08G100900.1	Chr08	7750213	7753043	Forward	1533	510	57.55	5.07	132-182	51	RVVWSVDLHQKFVKAVNQIGFDKVGPKKILDLMNVPWLTRENVASHLQKYR
	GmGLK50	Glyma.08G116700.1	Chr08	8997511	9003565	Forward	1209	402	4593	7.05	84-135	52	RLRWTPELHLSFVHAVERLGGQERATPKLVLQLMNVRGLSIAHVKSHLQMYR
	GmGLK51	Glyma.08G163500.1	Chr08	12850738	12853451	Forward	1122	373	41.45	8.6	37-88	52	RLRWTVELHERFVDAVTQLGGPDKATPKTIMRVMGVKGLTLYHLKSHLQKFR
	GmGLK52	Glyma.09G004500.1	Chr09	364832	368899	Forward	852	283	31.7	9.3	75-126	52	RLRWTPDLHRCFVHAVQRLGGEDRATPKLVLQLMNVKGLTISHVKSHLQMYR
	GmGLK53	Glyma.09G017300.1	Chr09	1354500	1360631	Forward	945	314	34.31	6.6	45-96	52	RLRWTQDLHERFVDAVTQLGGASKATPKAIMRTMNVKGLTLFHLKSHLQKYR
	GmGLK54	Glyma.09G017400.1	Chr09	1366639	1371287	Forward	990	329	35.68	6.42	51-102	52	RLRWTHELHERFVDAVAQLGGPDRATPKGVLRVMGVQGLTIYHVKSHLQKYR
	GmGLK55	Glyma.09G040000.1	Chr09	3335909	3339974	Reverse	2022	673	73.85	6.1	209-259	51	RVVWSVELHQQFMAVVNQLGIDKAVPKKILELMNVPGLTRENVASHLQKYR
	GmGLK56	Glyma.09G098600.1	Chr09	17304124	17309053	Forward	2097	698	76.22	5.57	208-258	51	RVVWSVELHRKFVAAVNQLGLDKAVPKKILDLMNVEGLTRENVASHLQKYR
	GmGLK57	Glyma.09G113000.1	Chr09	22575002	22579786	Forward	1275	425	47.05	6.1	259-310	52	RIRWTQELHEKFVECVNRLGGAEKATPKAILRLMDSDGLTIFHVKSHLQKYR
	GmGLK58	Glyma.09G113100.1	Chr09	22591078	22593633	Forward	816	271	30.89	5.51	131-182	52	RIKWTKDLHEQFVVAVNSLGGPQKAKPKAVLQMMNSKLLTIFHVKSHLQKYR
	GmGLK59	Glyma.09G147100.1	Chr09	36499471	36502629	Reverse	1587	528	58.24	8.68	98-158	60	KPKVVWTTYLHNRFLLAIKQIGLEKAVPKTIVRVMNVPNLTRENVASHLQKYRIFLKKVA
	GmGLK60	Glyma.09G171100.1	Chr09	39607685	39618169	Forward	1239	412	46.02	7.03	235-286	52	RMRWTSSLHNRFVHAVELLGGHERATPKSVLELMDVKDLTLAHVKSHLQMYR
	GmGLK61	Glyma.09G207300.1	Chr09	43143907	43149338	Reverse	1173	390	43.81	9.11	210-261	52	RMRWTSTLHARFVHAVELLGGHERATPKSVLELMDVKDLTLAHVKSHLQMYR
	GmGLK62	Glyma.09G211400.1	Chr09	43534917	43538177	Forward	798	265	29.97	8.6	23-74	52	RLRWTADLHDRFVDAVKKLGGPDKATPKSVLRLMGLKGLTLYHLKSHLQKYR
	GmGLK63	Glyma.10G039700.1	Chr10	3509364	3515838	Reverse	1446	481	52.99	5.43	261-312	52	RMRWTPELHEAFVEAVNQLGGSEKATPKGVLKLMKVEGLTIYHVKSHLQKYR
	GmGLK64	Glyma.10G101000.1	Chr10	18846715..	18849088	Reverse	858	285	32.85	8.51	168-226	58	NQKKPRLVWDVELHRKFLVVVNDLGIDSEFAFPKRILDLMNGEGLTRENVASHLQKYK
	GmGLK65	Glyma.10G196600.1	Chr10	42802269..	42805638	Forward	1164	387	43.1	8.7	118-169	52	RLRWTADLHERFVDAVTQLGGASKATPKAIMRTMNVKGLTLYHLKSHLQKYR
	GmGLK66	Glyma.10G204200.1	Chr10	43534041	43537388	Reverse	1152	383	42.24	6.29	212-263	52	RRCWSQDLHKRFLHALQQLGGADTATPKQIREIMNVDGLTNDEVKSHLQKYR
	GmGLK67	Glyma.10G269600.1	Chr10	49199772	49201637	Forward	678	225	25.73	5.87	41-89	49	VWTPELHLKFTEAMHMIGENTARPKQILSLMNEPYLTVRQVASHLQKHR
	GmGLK68	Glyma.11G041300.1	Chr11	3014231	3022465	Forward	1713	570	63.67	6.35	315-365	51	KVDWTPELHKKFVKAVEQLGIDQAIPSRILEIMKVEGLTRHNVASHLQKYR
	GmGLK69	Glyma.11G058600.1	Chr11	4425322	4427642	Reverse	1029	342	37.51	7.09	195-246	52	RRCWSPELHRRFVDALQQLGGAQVATPKQIRELMQVEGLTNDEVKSHLQKYR
	GmGLK70	Glyma.11G136600.1	Chr11	10366709	10369847	Reverse	972	323	35.28	5.89	146-196	51	RLVWTPQLHKRFVDVVAHLGIKNAVPKTIMQLMNVEGLTRENVASHLQKYR
	GmGLK71	Glyma.11G183400.1	Chr11	25091789	25095484	Reverse	1245	414	46.21	8.42	52-103	52	RLKWTPDLHARFIEAVQQLGGADKATPKTVMKLMGIPGLTLYHLKSHLQKYR
	GmGLK72	Glyma.11G213700.1	Chr11	30694021	30700776	Forward	1518	505	54.55	8.16	318-369	52	RMRWTSTLHARFVHAVELLGGHERATPKSVLELMDVKDLTLAHVKSHLQMYR
	GmGLK73	Glyma.11G246400.1	Chr11	33960748	33965159	Forward	1815	604	68.07	5.42	201-270	70	RVVWSVDLHQKFVKAVNQIGFDNILYLSRTQKIVTNHICLAEVGPKKILDLMNVPWLTRENVASHLQKYR
	GmGLK74	Glyma.12G060200.1	Chr12	4345125	4348039	Reverse	921	306	33.78	5.83	145-195	51	RLVWTPQLHKRFVDVVAHLGIKNAVPKTIMQLMNVEGLTRENVASHLQKYR
	GmGLK75	Glyma.12G089100.1	Chr12	7324647	7327789	Forward	1218	405	45.19	7.21	48-99	52	RLKWTPDLHARFIEAVQQLGGADKATPKTVMKLIGIPGLTLYHLKSHLQKYR
	GmGLK76	Glyma.12G117700.1	Chr12	11954596	11959925	Reverse	1287	428	46.69	5.84	177-227	51	KVDWTPELHRRFVQAVEQLGVDKAVPSRILEIMGIDCLTRHNIASHLQKYR
	GmGLK77	Glyma.12G118000.1	Chr12	12101870	12103637	Reverse	684	227	26.38	7.61	129-186	57	KSRLVWQGELHHHQFVKAVNVMQVGLDKAQPKRTLEVMNIPGLTEEHVASRLQKYR
	GmGLK78	Glyma.12G184700.1	Chr12	34608319	34611560	Forward	1263	421	47.42	7.75	48-99	52	RLKWTPDLHARFIEAVNQLGGADKATPKTVMKLMGIPGLTLYHLKSHLQKYR
	GmGLK79	Glyma.12G206600.1	Chr12	36656062	36660454	Reverse	1326	441	48.72	5.9	173-218	46	KVDWTPELHRRFVQAVEQLGVDKAVPSRILEIMGIDCLTRHNIASH
	GmGLK80	Glyma.12G211600.1	Chr12	37036845	37041338	Reverse	1107	368	41.86	8.18	91-142	52	RLRWTPDLHLAFVHAVERLGGQERATPKLVLQLMNVRGLSIAHVKSHLQMYR
	GmGLK81	Glyma.13G126200.1	Chr13	23951476	23958210	Reverse	1440	479	53.02	5.5	261-312	52	RMRWTPELHEAFVEAVNQLGGSEKATPKGVLKLMKVEGLTIYHVKSHLQKYR
	GmGLK82	Glyma.13G155400.1	Chr13	27049931	27053688	Reverse	2043	680	75.25	5.94	211-261	51	RLVWDAELHRKFLAAVNHLGIDKAFPKRILDLMNVEGLTRENVASHLQKYR
	GmGLK83	Glyma.13G228900.1	Chr13	34116031	34121007	Forward	1122	373	42.32	8.7	88-139	52	RLRWTPELHHSFAHAVERLGGQERATPKLVLQLMNVRGLSIAHVKSHLQMYR
	GmGLK84	Glyma.13G290100.1	Chr13	39027687	39031543	Forward	1110	369	41.89	8.31	94-145	52	RLRWTPDLHLAFVHAVERLGGQERATPKLVLQLMNVKGLSIAHVKSHLQMYR
	GmGLK85	Glyma.13G294300.1	Chr13	39386817	39391231	Forward	1311	436	47.66	5.71	94-145	52	RLRWTPDLHLAFVHAVERLGGQERATPKLVLQLMNVKGLSIAHVKSHLQMYR
	GmGLK86	Glyma.13G316600.1	Chr13	41119434	41123061	Reverse	1203	400	45.02	8.13	48-99	51	RLKWTPDLHARFIEAVNQLGGADKATPKTVMKLMGIPGLTLYHLKSHLQKYR
	GmGLK87	Glyma.14G031500.1	Chr14	2288710	2292770	Reverse	564	187	21.32	7.9	19-70	52	RLRWTPELHQHFVEAIESLGGKHKATPKRILQQMRVKGLRIAHIKSHLQMYR
	GmGLK88	Glyma.14G079000.1	Chr14	6727338	6731852	Reverse	582	193	21.57	6.89	1 to 52	52	MMRWTTTLHAHFVHAVQLLGGHERATPKSVLELMNVKDLTLAHVKSHLQMYR
	GmGLK89	Glyma.14G110600.1	Chr14	12440678	12446787	Reverse	2019	672	74.32	5.72	208-265	58	RVVWSVELHRKFVSAVNQLGIDMLIILLAEAVPKKILDLMNVEKLTRENVASHLQKYR
	GmGLK90	Glyma.14G139500.1	Chr14	26841107	26842262	Reverse	609	202	23.49	5.91	129-179	51	RLVWDVELHRKFLVAVDDLGIDKAFPKRILDLMNVEGLTRENVASHLQKYK
	GmGLK91	Glyma.14G211900.1	Chr14	47690465	47697203	Forward	1395	464	51.42	7.24	274-325	52	RMRWTSTLHARFVHAVELLGGHERATPKSVLELMDVKDLTLAHVKSHLQMYR
	GmGLK92	Glyma.15G083600.1	Chr15	6390213	6394961	Reverse	1098	365	41.27	6.63	83-134	52	RLRWTPELHHSFVHAVERLGGQERATPKLVLQLMNVRGLSIAHVKSHLQMYR
	GmGLK93	Glyma.15G109100.1	Chr15	8571357	8575239	Forward	864	287	32.16	9.17	81-132	52	RLRWTPDLHRCFVHAVQRLGGENRATPKLVLQLMNVKGLTISHVKSHLQMYR
	GmGLK94	Glyma.15G123000.1	Chr15	9776734	9780193	Forward	942	313	34.17	6.56	44-95	52	RLRWTQDLHERFVDAVTQLGGASKATPKAIMRTMNVKGLTLFHLKSHLQKYR
	GmGLK95	Glyma.15G123100.1	Chr15	9782476	9790438	Forward	990	329	35.65	6.27	51-102	52	RLRWTHELHERFVDAVAQLGGPDRATPKGVLRVMGVQGLTIYHVKSHLQKYR
	GmGLK96	Glyma.15G145200.1	Chr15	11947681	11957050	Reverse	2019	672	73.65	5.94	209-259	51	RVVWSVELHQQFMAAVNQLGIDKAVPKKILELMNVPGLTRENVASHLQKYR
	GmGLK97	Glyma.15G206200.1	Chr15	28958235	28963386	Reverse	2106	701	76.86	5.83	208-258	51	RVVWSVELHRKFVAAVNQLGLDKAVPKKILDLMNVEGLTRENVASHLQKYR
	GmGLK98	Glyma.15G215000.1	Chr15	34982677	34985314	Reverse	1068	355	39.59	8.79	37-88	52	RLRWTVELHERFVDAVAQLGGPDKATPKTIMRVMGVKGLTLYHLKSHLQKFR
	GmGLK99	Glyma.15G263700.1	Chr15	49732961	49736683	Reverse	1164	387	43.22	7.76	37-88	52	RLRWTVELHERFVDAVTQLGGPDKATPKTIMRVMGVKGLTLYHLKSHLQKFR
	GmGLK100	Glyma.16G152200.1	Chr16	31289940	31293189	Forward	1251	416	46.87	6.41	47-98	52	RLKWTPDLHERFIEAVNQLGGADKATPKTVLKLMGIPGLTLYHLKSHLQKYR
	GmGLK101	Glyma.16G198800.1	Chr16	36006372	36020152	Reverse	2010	669	73.97	8.08	181-244	54	LVKKPKVVWTPYLHNRFLLAIKQIGLEKAVPKTILQVMNVPNLTRENVASHLQKYR
	GmGLK102	Glyma.17G030600.1	Chr17	2248768	2253279	Forward	2034	677	73.85	5.81	215-265	51	RVVWSVELHQQFVAAVDQLGIDKAVPKKILELMNVPGLTRENVASHLQKYR
	GmGLK103	Glyma.17G076000.2	Chr17	5939984	5943848	Reverse	2046	681	75.16	5.31	211-261	51	RLVWDAELHRKFLAAINHLGIDKAFPKRILDLMNVEGLTRENIASHLQKYR
	GmGLK104	Glyma.17G119600.1	Chr17	9458534	9461660	Reverse	1359	452	49.58	7.7	251-302	52	RRCWSPDLHRRFVNALQMLGGSQVATPKQIRELMKVDGLTNDEVKSHLQKYR
	GmGLK105	Glyma.17G152800.1	Chr17	12773837	12780785	Forward	1731	576	64.28	6.3	339-389	51	KVDWTPELHKKFVKAVEQLGIDQAIPSRILELMKVESLTRHNVASHLQKYR
	GmGLK106	Glyma.17G178500.1	Chr17	19324289	19328714	Reverse	1098	365	40.53	8.87	222-273	52	RRCWSPDLHRRFVDALQQLGGPQVATPKQIRELMQVVGLTNDEVKSHLQKYR
	GmGLK107	Glyma.17G217100.1	Chr17	36599288	36605544	Forward	2004	667	73.69	5.9	251-302	52	RRCWSPDLHRRFVNALQMLGGSQVATPKQIRELMKVDGLTNDEVKSHLQKYR
	GmGLK108	Glyma.17G246200.1	Chr17	40163002	40168357	Forward	996	331	36.56	6.96	140-191	52	RMRWTTTLHAHFVHAVQLLGGHERATPKSVLELMNVKDLTLAHVKSHLQMYR
	GmGLK109	Glyma.18G010800.1	Chr18	758146	761983	Reverse	1368	455	51.48	6.23	198-248	51	RVVWSVDLHQKFVKAVNQIGFDKVGPKKILDLMNVPWLTRENVASHLQKYR
	GmGLK110	Glyma.18G043000.1	Chr18	3626319	3632838	Reverse	1431	476	51.67	8.21	289-340	52	RMRWTSTLHARFVHAVELLGGHERATPKSVLELMDVKDLTLAHVKSHLQMYR
	GmGLK111	Glyma.18G113400.1	Chr18	13616342	13621098	Reverse	627	208	23.64	6.17	19-70	52	RLRWTPELHEYFVEVVEGLGGKNKATPKSILQMMHVKGLRISHIKSHLQMYR
	GmGLK112	Glyma.18G201800.1	Chr18	48182314	48187214	Forward	714	237	26.81	9.45	16-70	55	RLRWTQELHDRFVEAVNRLGGPERATPKGILKEMKAMGVSELNIYHVKSHLQKYR
	GmGLK113	Glyma.18G204900.1	Chr18	48839006	48841342	Reverse	1110	369	41.6	6.28	68-119	52	RLRWTPDLHLRFVHAVQRLGGQERATPKLVLQLMNIKGLSIAHVKSHLQMYR
	GmGLK114	Glyma.19G040300.1	Chr19	5819044	5819405	Forward	279	92	10.32	9.6	36-87	52	RLKWTPDLHERFIEAVNELGGVDKATPKIVLKLMGIPRLTLYHLKSHLQVTL
	GmGLK115	Glyma.19G047800.1	Chr19	7482955	7488168	Forward	942	313	35.28	9.1	31-78	48	RVVWSEELHQEFVNAVMQIGLDKAEPKRILEVINIPGLTKENVASHLQ
	GmGLK116	Glyma.19G047900.1	Chr19	7501775	7503705	Forward	1158	385	43.67	6.73	175-240	65	LVWQGELQQRFVRAIMHLGLDKAQPKRILEVMNVPGLTKEHVASHLQICMVIINIISIICDWQKYR
	GmGLK117	Glyma.19G049400.1	Chr19	7868486	7871665	Reverse	1101	366	41.96	5.77	230-283	53	KPRIAWKGELHCQFVKAVMHIGLDKAQPKKILEVMNIPGLTKDHVASHLQKYR
	GmGLK118	Glyma.19G052000.1	Chr19	8478627	8480200	Forward	378	125	13.78	8.02	58-109	51	KPRLVWKQELHQQFVEAVMQIALDKAKSKRIIEAMNILGLTREQVASHLQK
	GmGLK119	Glyma.19G122700.1	Chr19	38089224	38093482	Forward	819	272	29.63	7.11	48-99	52	RLRWTSDLHDRFVDAITQLGGPDRATPKGVLRVMGVPGLTIYHVKSHLQKYR
	GmGLK120	Glyma.19G127000.1	Chr19	38566214	38569097	Reverse	939	312	34.42	6.5	119-169	51	RLVWTPQLHKRFVDAVAHLGIKNAVPKTIMQLMSVDGLTRENVASHLQKYR
	GmGLK121	Glyma.19G146500.1	Chr19	40730975	40733708	Reverse	1137	378	43.21	8.01	230-283	53	RRIKWTKDLHEPFMMIVNSLGGPEKAKPKAILDMMKSDLLSISHVKSHLQKCR
	GmGLK122	Glyma.19G146600.1	Chr19	40740010	40743277	Reverse	1206	401	45.2	8.61	253-304	52	RIRWTKDLHEKFVECVNRLGGAEQATPKAILKMMNTDGLTIFHVKSHLQKYR
	GmGLK123	Glyma.19G167500.1	Chr19	42855667	42863363	Reverse	1455	484	53.31	5.41	260-311	52	RMRWTPELHEAFVEAVNQLGGSERATPKGVLKLMKVDGLTIYHVKSHLQKYR
	GmGLK124	Glyma.19G247600.1	Chr19	49376956	49381252	Forward	1209	402	44.65	5.28	212-263	52	RMRWTPELHEAFVEAVNQLGGSDKATPKGVLNLMKVEGLTIYHVKSHLQKYR
	GmGLK125	Glyma.20G006000.1	Chr20	592946	597814	Forward	885	294	32.92	9.03	20-71	52	RLRWTPELHRCFVYAIETLGGHHKATPKLVLQLMDVKGLTISHVKSHLQMYR
	GmGLK126	Glyma.20G009800.1	Chr20	853620	856124	Forward	1107	368	41.31	7.54	246-297	52	RRCWSPELHSRFIKALEVLGGSQAATPKQIRELMRVDGLTNDEVKSHLQKYR
	GmGLK127	Glyma.20G035300.1	Chr20	4897026	4899133	Reverse	1005	334	37.39	5.97	23-74	52	RLKWTPELHQRFTEAINQLGGAEKATPKSLMRVMGIPGLTLYHLKSHLQKYR
	GmGLK128	Glyma.20G108600.1	Chr20	35099990	35104464	Forward	912	303	33.83	6.35	20-71	52	RLRWTPELHRCFVHAIDSLGGHHKATPKLVLQLMDVKGLTISHVKSHLQMYR
	GmGLK129	Glyma.20G186500.1	Chr20	42518447	42521376	Forward	1146	381	42.15	6.55	210-261	52	RRCWSQDLHKRFLHALQQLGGADSATPKQIRELMNVDGLTNDEVKSHLQKYR
	GmGLK130	Glyma.20G193600.1	Chr20	43237780	43241812	Reverse	1182	393	43.21	8.82	126-177	52	RLRWTADLHERFVDAVTQLGGASKATPKAIMRTMNVKGLTLYHLKSHLQKYR

## Sheet: Table. S2
	Table S2. Distribution of soybean GLK members classification based on their additional domain(s).
	No.	Gene name	Gene ID	Myb_DNA-binding Domain	Additional Domain Name	Discription
	1	GmGLK2	Glyma.01G014800.1	Myb_DNA-binding	No additional domain	_
		GmGLK4	Glyma.01G086700.1
		GmGLK5	Glyma.01G123600.1
		GmGLK6	Glyma.01G183700.1
		GmGLK10	Glyma.02G098800.1
		GmGLK12	Glyma.02G135400.1
		GmGLK13	Glyma.02G162600.1
		GmGLK16	Glyma.02G242100.1
		GmGLK17	Glyma.02G282900.1
		GmGLK19	Glyma.03G051400.1
		GmGLK20	Glyma.03G091600.1
		GmGLK21	Glyma.03G123400.1
		GmGLK22	Glyma.03G143500.1
		GmGLK26	Glyma.04G035700.1
		GmGLK28	Glyma.04G151000.1
		GmGLK32	Glyma.05G158900.1
		GmGLK33	Glyma.05G239500.1
		GmGLK35	Glyma.06G035700.1
		GmGLK37	Glyma.06G213400.1
		GmGLK38	Glyma.06G289300.1
		GmGLK39	Glyma.07G106800.1
		GmGLK40	Glyma.07G153900.1
		GmGLK41	Glyma.07G158600.1
		GmGLK43	Glyma.07G178500.1
		GmGLK44	Glyma.07G209500.1
		GmGLK50	Glyma.08G116700.1
		GmGLK52	Glyma.09G004500.1
		GmGLK60	Glyma.09G171100.1
		GmGLK61	Glyma.09G207300.1
		GmGLK66	Glyma.10G204200.1
		GmGLK67	Glyma.10G269600.1
		GmGLK69	Glyma.11G058600.1
		GmGLK70	Glyma.11G136600.1
		GmGLK72	Glyma.11G213700.1
		GmGLK74	Glyma.12G060200.1
		GmGLK76	Glyma.12G117700.1
		GmGLK79	Glyma.12G206600.1
		GmGLK80	Glyma.12G211600.1
		GmGLK83	Glyma.13G228900.1
		GmGLK84	Glyma.13G290100.1
		GmGLK85	Glyma.13G294300.1
		GmGLK87	Glyma.14G031500.1
		GmGLK88	Glyma.14G079000.1
		GmGLK91	Glyma.14G211900.1
		GmGLK92	Glyma.15G083600.1
		GmGLK93	Glyma.15G109100.1
		GmGLK104	Glyma.17G119600.1
		GmGLK107	Glyma.17G217100.1
		GmGLK108	Glyma.17G246200.1
		GmGLK110	Glyma.18G043000.1
		GmGLK111	Glyma.18G113400.1
		GmGLK113	Glyma.18G204900.1
		GmGLK114	Glyma.19G040300.1
		GmGLK118	Glyma.19G052000.1
		GmGLK120	Glyma.19G127000.1
		GmGLK121	Glyma.19G146500.1
		GmGLK125	Glyma.20G006000.1
		GmGLK126	Glyma.20G009800.1
		GmGLK128	Glyma.20G108600.1
		GmGLK129	Glyma.20G186500.1
	2	GmGLK1	Glyma.01G009600.1	Myb_DNA-binding	Myb_CC_LHEQLE	This domain is found towards the C terminus of Myb-CC type transcription factors, and carries a highly conserved LHEQLE sequence motif.
		GmGLK3	Glyma.01G049100.1
		GmGLK8	Glyma.02G070900.1
		GmGLK11	Glyma.02G108500.1
		GmGLK14	Glyma.02G177800.1
		GmGLK15	Glyma.02G178100.1
		GmGLK18	Glyma.03G003500.1
		GmGLK23	Glyma.03G143600.1
		GmGLK24	Glyma.03G166400.1
		GmGLK25	Glyma.03G250000.1
		GmGLK45	Glyma.07G229800.1
		GmGLK49	Glyma.08G100900.1
		GmGLK51	Glyma.08G163500.1
		GmGLK53	Glyma.09G017300.1
		GmGLK54	Glyma.09G017400.1
		GmGLK62	Glyma.09G211400.1
		GmGLK63	Glyma.10G039700.1
		GmGLK71	Glyma.11G183400.1
		GmGLK75	Glyma.12G089100.1
		GmGLK78	Glyma.12G184700.1
		GmGLK81	Glyma.13G126200.1
		GmGLK86	Glyma.13G316600.1
		GmGLK90	Glyma.14G139500.1
		GmGLK94	Glyma.15G123000.1
		GmGLK95	Glyma.15G123100.1
		GmGLK98	Glyma.15G215000.1
		GmGLK99	Glyma.15G263700.1
		GmGLK100	Glyma.16G152200.1
		GmGLK112	Glyma.18G201800.1
		GmGLK119	Glyma.19G122700.1
		GmGLK122	Glyma.19G146600.1
		GmGLK123	Glyma.19G167500.1
		GmGLK124	Glyma.19G247600.1
		GmGLK127	Glyma.20G035300.1
		GmGLK130	Glyma.20G193600.1
	3	GmGLK7	Glyma.01G200800.1	Myb_DNA-binding	REC domain	Phosphorelay signal transduction system
		GmGLK9	Glyma.02G085900.1
		GmGLK27	Glyma.04G062500.1
		GmGLK30	Glyma.05G070200.3
		GmGLK31	Glyma.05G144500.1
		GmGLK34	Glyma.05G239800.1
		GmGLK36	Glyma.06G063500.1
		GmGLK42	Glyma.07G171200.1
		GmGLK46	Glyma.07G243300.1
		GmGLK47	Glyma.08G046700.1
		GmGLK48	Glyma.08G046800.1
		GmGLK55	Glyma.09G040000.1
		GmGLK56	Glyma.09G098600.1
		GmGLK59	Glyma.09G147100.1
		GmGLK64	Glyma.10G101000.1
		GmGLK68	Glyma.11G041300.1
		GmGLK73	Glyma.11G246400.1
		GmGLK77	Glyma.12G118000.1
		GmGLK82	Glyma.13G155400.1
		GmGLK89	Glyma.14G110600.1
		GmGLK96	Glyma.15G145200.1
		GmGLK97	Glyma.15G206200.1
		GmGLK101	Glyma.16G198800.1
		GmGLK102	Glyma.17G030600.1
		GmGLK103	Glyma.17G076000.2
		GmGLK105	Glyma.17G152800.1
		GmGLK109	Glyma.18G010800.1
		GmGLK116	Glyma.19G047900.1
		GmGLK117	Glyma.19G049400.1
	4	GmGLK29	Glyma.05G011500.1	Myb_DNA-binding	Coiled coil domain	Nucleic acid binding; Protein-protein interaction/oligomerization motif made up of two to five a-helices
		GmGLK58	Glyma.09G113100.1
	5	GmGLK106	Glyma.17G178500.1	Myb_DNA-binding	Coiled coil, Hox, transmembrane	DNA binding, The domain binds DNA through a helix-turn-helix (HTH) structure.
	6	GmGLK65	Glyma.10G196600.1	Myb_DNA-binding	Myb_CC_LHEQLE, Transmembrane domian	Transmembrane helix region
	7	GmGLK115	Glyma.19G047800.1	Myb_DNA-binding	DUF4281 domain	Role in neoxanthin synthesis

## Sheet: Table. S3
		Table S3. GO analysis of soybean GLK members.
	No#	GO.ID	Term	Annotated	Count	Expected	p-value	q-value	Aspect	Genes	Origin input
	1	GO:0006355	regulation of transcription, DNA-templated	3000	130	14.42	1e-30	1.179e-28	Biological Process	Glyma.01G009600, Glyma.01G014800, Glyma.01G049100, Glyma.01G086700, Glyma.01G123600, Glyma.01G183700, Glyma.01G200800, Glyma.02G070900, Glyma.02G085900, Glyma.02G098800, Glyma.02G108500, Glyma.02G135400, Glyma.02G162600, Glyma.02G177800, Glyma.02G178100, Glyma.02G242100, Glyma.02G282900, Glyma.03G003500, Glyma.03G051400, Glyma.03G091600, Glyma.03G123400, Glyma.03G143500, Glyma.03G143600, Glyma.03…	GLYMA.01G009600.1, GLYMA.01G014800.1, GLYMA.01G049100.1, GLYMA.01G086700.1, GLYMA.01G123600.1, GLYMA.01G183700.1, GLYMA.01G200800.1, GLYMA.02G070900.1, GLYMA.02G085900.1, GLYMA.02G098800.1, GLYMA.02G108500.1, GLYMA.02G135400.1, GLYMA.02G162600.1, GLYMA.02G177800.1, GLYMA.02G178100.1, GLYMA.02G242100.1, GLYMA.02G282900.1, GLYMA.03G003500.1, GLYMA.03G051400.1, GLYMA.03G091600.1, GLYMA.03G123400.1, …
	2	GO:1903506	regulation of nucleic acid-templated transcription	3047	130	14.65	1e-30	1.179e-28	Biological Process	Glyma.01G009600, Glyma.01G014800, Glyma.01G049100, Glyma.01G086700, Glyma.01G123600, Glyma.01G183700, Glyma.01G200800, Glyma.02G070900, Glyma.02G085900, Glyma.02G098800, Glyma.02G108500, Glyma.02G135400, Glyma.02G162600, Glyma.02G177800, Glyma.02G178100, Glyma.02G242100, Glyma.02G282900, Glyma.03G003500, Glyma.03G051400, Glyma.03G091600, Glyma.03G123400, Glyma.03G143500, Glyma.03G143600, Glyma.03…	GLYMA.01G009600.1, GLYMA.01G014800.1, GLYMA.01G049100.1, GLYMA.01G086700.1, GLYMA.01G123600.1, GLYMA.01G183700.1, GLYMA.01G200800.1, GLYMA.02G070900.1, GLYMA.02G085900.1, GLYMA.02G098800.1, GLYMA.02G108500.1, GLYMA.02G135400.1, GLYMA.02G162600.1, GLYMA.02G177800.1, GLYMA.02G178100.1, GLYMA.02G242100.1, GLYMA.02G282900.1, GLYMA.03G003500.1, GLYMA.03G051400.1, GLYMA.03G091600.1, GLYMA.03G123400.1, …
	3	GO:2001141	regulation of RNA biosynthetic process	3047	130	14.65	1e-30	1.179e-28	Biological Process	Glyma.01G009600, Glyma.01G014800, Glyma.01G049100, Glyma.01G086700, Glyma.01G123600, Glyma.01G183700, Glyma.01G200800, Glyma.02G070900, Glyma.02G085900, Glyma.02G098800, Glyma.02G108500, Glyma.02G135400, Glyma.02G162600, Glyma.02G177800, Glyma.02G178100, Glyma.02G242100, Glyma.02G282900, Glyma.03G003500, Glyma.03G051400, Glyma.03G091600, Glyma.03G123400, Glyma.03G143500, Glyma.03G143600, Glyma.03…	GLYMA.01G009600.1, GLYMA.01G014800.1, GLYMA.01G049100.1, GLYMA.01G086700.1, GLYMA.01G123600.1, GLYMA.01G183700.1, GLYMA.01G200800.1, GLYMA.02G070900.1, GLYMA.02G085900.1, GLYMA.02G098800.1, GLYMA.02G108500.1, GLYMA.02G135400.1, GLYMA.02G162600.1, GLYMA.02G177800.1, GLYMA.02G178100.1, GLYMA.02G242100.1, GLYMA.02G282900.1, GLYMA.03G003500.1, GLYMA.03G051400.1, GLYMA.03G091600.1, GLYMA.03G123400.1, …
	4	GO:0051252	regulation of RNA metabolic process	3087	130	14.84	1e-30	1.179e-28	Biological Process	Glyma.01G009600, Glyma.01G014800, Glyma.01G049100, Glyma.01G086700, Glyma.01G123600, Glyma.01G183700, Glyma.01G200800, Glyma.02G070900, Glyma.02G085900, Glyma.02G098800, Glyma.02G108500, Glyma.02G135400, Glyma.02G162600, Glyma.02G177800, Glyma.02G178100, Glyma.02G242100, Glyma.02G282900, Glyma.03G003500, Glyma.03G051400, Glyma.03G091600, Glyma.03G123400, Glyma.03G143500, Glyma.03G143600, Glyma.03…	GLYMA.01G009600.1, GLYMA.01G014800.1, GLYMA.01G049100.1, GLYMA.01G086700.1, GLYMA.01G123600.1, GLYMA.01G183700.1, GLYMA.01G200800.1, GLYMA.02G070900.1, GLYMA.02G085900.1, GLYMA.02G098800.1, GLYMA.02G108500.1, GLYMA.02G135400.1, GLYMA.02G162600.1, GLYMA.02G177800.1, GLYMA.02G178100.1, GLYMA.02G242100.1, GLYMA.02G282900.1, GLYMA.03G003500.1, GLYMA.03G051400.1, GLYMA.03G091600.1, GLYMA.03G123400.1, …
	5	GO:0019219	regulation of nucleobase-containing compound metabolic process	3159	130	15.19	1e-30	1.179e-28	Biological Process	Glyma.01G009600, Glyma.01G014800, Glyma.01G049100, Glyma.01G086700, Glyma.01G123600, Glyma.01G183700, Glyma.01G200800, Glyma.02G070900, Glyma.02G085900, Glyma.02G098800, Glyma.02G108500, Glyma.02G135400, Glyma.02G162600, Glyma.02G177800, Glyma.02G178100, Glyma.02G242100, Glyma.02G282900, Glyma.03G003500, Glyma.03G051400, Glyma.03G091600, Glyma.03G123400, Glyma.03G143500, Glyma.03G143600, Glyma.03…	GLYMA.01G009600.1, GLYMA.01G014800.1, GLYMA.01G049100.1, GLYMA.01G086700.1, GLYMA.01G123600.1, GLYMA.01G183700.1, GLYMA.01G200800.1, GLYMA.02G070900.1, GLYMA.02G085900.1, GLYMA.02G098800.1, GLYMA.02G108500.1, GLYMA.02G135400.1, GLYMA.02G162600.1, GLYMA.02G177800.1, GLYMA.02G178100.1, GLYMA.02G242100.1, GLYMA.02G282900.1, GLYMA.03G003500.1, GLYMA.03G051400.1, GLYMA.03G091600.1, GLYMA.03G123400.1, …
	6	GO:2000112	regulation of cellular macromolecule biosynthetic process	3164	130	15.21	1e-30	1.179e-28	Biological Process	Glyma.01G009600, Glyma.01G014800, Glyma.01G049100, Glyma.01G086700, Glyma.01G123600, Glyma.01G183700, Glyma.01G200800, Glyma.02G070900, Glyma.02G085900, Glyma.02G098800, Glyma.02G108500, Glyma.02G135400, Glyma.02G162600, Glyma.02G177800, Glyma.02G178100, Glyma.02G242100, Glyma.02G282900, Glyma.03G003500, Glyma.03G051400, Glyma.03G091600, Glyma.03G123400, Glyma.03G143500, Glyma.03G143600, Glyma.03…	GLYMA.01G009600.1, GLYMA.01G014800.1, GLYMA.01G049100.1, GLYMA.01G086700.1, GLYMA.01G123600.1, GLYMA.01G183700.1, GLYMA.01G200800.1, GLYMA.02G070900.1, GLYMA.02G085900.1, GLYMA.02G098800.1, GLYMA.02G108500.1, GLYMA.02G135400.1, GLYMA.02G162600.1, GLYMA.02G177800.1, GLYMA.02G178100.1, GLYMA.02G242100.1, GLYMA.02G282900.1, GLYMA.03G003500.1, GLYMA.03G051400.1, GLYMA.03G091600.1, GLYMA.03G123400.1, …
	7	GO:0010556	regulation of macromolecule biosynthetic process	3217	130	15.46	1e-30	1.179e-28	Biological Process	Glyma.01G009600, Glyma.01G014800, Glyma.01G049100, Glyma.01G086700, Glyma.01G123600, Glyma.01G183700, Glyma.01G200800, Glyma.02G070900, Glyma.02G085900, Glyma.02G098800, Glyma.02G108500, Glyma.02G135400, Glyma.02G162600, Glyma.02G177800, Glyma.02G178100, Glyma.02G242100, Glyma.02G282900, Glyma.03G003500, Glyma.03G051400, Glyma.03G091600, Glyma.03G123400, Glyma.03G143500, Glyma.03G143600, Glyma.03…	GLYMA.01G009600.1, GLYMA.01G014800.1, GLYMA.01G049100.1, GLYMA.01G086700.1, GLYMA.01G123600.1, GLYMA.01G183700.1, GLYMA.01G200800.1, GLYMA.02G070900.1, GLYMA.02G085900.1, GLYMA.02G098800.1, GLYMA.02G108500.1, GLYMA.02G135400.1, GLYMA.02G162600.1, GLYMA.02G177800.1, GLYMA.02G178100.1, GLYMA.02G242100.1, GLYMA.02G282900.1, GLYMA.03G003500.1, GLYMA.03G051400.1, GLYMA.03G091600.1, GLYMA.03G123400.1, …
	8	GO:0006351	transcription, DNA-templated	3233	130	15.54	1e-30	1.179e-28	Biological Process	Glyma.01G009600, Glyma.01G014800, Glyma.01G049100, Glyma.01G086700, Glyma.01G123600, Glyma.01G183700, Glyma.01G200800, Glyma.02G070900, Glyma.02G085900, Glyma.02G098800, Glyma.02G108500, Glyma.02G135400, Glyma.02G162600, Glyma.02G177800, Glyma.02G178100, Glyma.02G242100, Glyma.02G282900, Glyma.03G003500, Glyma.03G051400, Glyma.03G091600, Glyma.03G123400, Glyma.03G143500, Glyma.03G143600, Glyma.03…	GLYMA.01G009600.1, GLYMA.01G014800.1, GLYMA.01G049100.1, GLYMA.01G086700.1, GLYMA.01G123600.1, GLYMA.01G183700.1, GLYMA.01G200800.1, GLYMA.02G070900.1, GLYMA.02G085900.1, GLYMA.02G098800.1, GLYMA.02G108500.1, GLYMA.02G135400.1, GLYMA.02G162600.1, GLYMA.02G177800.1, GLYMA.02G178100.1, GLYMA.02G242100.1, GLYMA.02G282900.1, GLYMA.03G003500.1, GLYMA.03G051400.1, GLYMA.03G091600.1, GLYMA.03G123400.1, …
	9	GO:0031326	regulation of cellular biosynthetic process	3265	130	15.69	1e-30	1.179e-28	Biological Process	Glyma.01G009600, Glyma.01G014800, Glyma.01G049100, Glyma.01G086700, Glyma.01G123600, Glyma.01G183700, Glyma.01G200800, Glyma.02G070900, Glyma.02G085900, Glyma.02G098800, Glyma.02G108500, Glyma.02G135400, Glyma.02G162600, Glyma.02G177800, Glyma.02G178100, Glyma.02G242100, Glyma.02G282900, Glyma.03G003500, Glyma.03G051400, Glyma.03G091600, Glyma.03G123400, Glyma.03G143500, Glyma.03G143600, Glyma.03…	GLYMA.01G009600.1, GLYMA.01G014800.1, GLYMA.01G049100.1, GLYMA.01G086700.1, GLYMA.01G123600.1, GLYMA.01G183700.1, GLYMA.01G200800.1, GLYMA.02G070900.1, GLYMA.02G085900.1, GLYMA.02G098800.1, GLYMA.02G108500.1, GLYMA.02G135400.1, GLYMA.02G162600.1, GLYMA.02G177800.1, GLYMA.02G178100.1, GLYMA.02G242100.1, GLYMA.02G282900.1, GLYMA.03G003500.1, GLYMA.03G051400.1, GLYMA.03G091600.1, GLYMA.03G123400.1, …
	10	GO:0097659	nucleic acid-templated transcription	3276	130	15.75	1e-30	1.179e-28	Biological Process	Glyma.01G009600, Glyma.01G014800, Glyma.01G049100, Glyma.01G086700, Glyma.01G123600, Glyma.01G183700, Glyma.01G200800, Glyma.02G070900, Glyma.02G085900, Glyma.02G098800, Glyma.02G108500, Glyma.02G135400, Glyma.02G162600, Glyma.02G177800, Glyma.02G178100, Glyma.02G242100, Glyma.02G282900, Glyma.03G003500, Glyma.03G051400, Glyma.03G091600, Glyma.03G123400, Glyma.03G143500, Glyma.03G143600, Glyma.03…	GLYMA.01G009600.1, GLYMA.01G014800.1, GLYMA.01G049100.1, GLYMA.01G086700.1, GLYMA.01G123600.1, GLYMA.01G183700.1, GLYMA.01G200800.1, GLYMA.02G070900.1, GLYMA.02G085900.1, GLYMA.02G098800.1, GLYMA.02G108500.1, GLYMA.02G135400.1, GLYMA.02G162600.1, GLYMA.02G177800.1, GLYMA.02G178100.1, GLYMA.02G242100.1, GLYMA.02G282900.1, GLYMA.03G003500.1, GLYMA.03G051400.1, GLYMA.03G091600.1, GLYMA.03G123400.1, …
	11	GO:0009889	regulation of biosynthetic process	3279	130	15.76	1e-30	1.179e-28	Biological Process	Glyma.01G009600, Glyma.01G014800, Glyma.01G049100, Glyma.01G086700, Glyma.01G123600, Glyma.01G183700, Glyma.01G200800, Glyma.02G070900, Glyma.02G085900, Glyma.02G098800, Glyma.02G108500, Glyma.02G135400, Glyma.02G162600, Glyma.02G177800, Glyma.02G178100, Glyma.02G242100, Glyma.02G282900, Glyma.03G003500, Glyma.03G051400, Glyma.03G091600, Glyma.03G123400, Glyma.03G143500, Glyma.03G143600, Glyma.03…	GLYMA.01G009600.1, GLYMA.01G014800.1, GLYMA.01G049100.1, GLYMA.01G086700.1, GLYMA.01G123600.1, GLYMA.01G183700.1, GLYMA.01G200800.1, GLYMA.02G070900.1, GLYMA.02G085900.1, GLYMA.02G098800.1, GLYMA.02G108500.1, GLYMA.02G135400.1, GLYMA.02G162600.1, GLYMA.02G177800.1, GLYMA.02G178100.1, GLYMA.02G242100.1, GLYMA.02G282900.1, GLYMA.03G003500.1, GLYMA.03G051400.1, GLYMA.03G091600.1, GLYMA.03G123400.1, …
	12	GO:0032774	RNA biosynthetic process	3280	130	15.77	1e-30	1.179e-28	Biological Process	Glyma.01G009600, Glyma.01G014800, Glyma.01G049100, Glyma.01G086700, Glyma.01G123600, Glyma.01G183700, Glyma.01G200800, Glyma.02G070900, Glyma.02G085900, Glyma.02G098800, Glyma.02G108500, Glyma.02G135400, Glyma.02G162600, Glyma.02G177800, Glyma.02G178100, Glyma.02G242100, Glyma.02G282900, Glyma.03G003500, Glyma.03G051400, Glyma.03G091600, Glyma.03G123400, Glyma.03G143500, Glyma.03G143600, Glyma.03…	GLYMA.01G009600.1, GLYMA.01G014800.1, GLYMA.01G049100.1, GLYMA.01G086700.1, GLYMA.01G123600.1, GLYMA.01G183700.1, GLYMA.01G200800.1, GLYMA.02G070900.1, GLYMA.02G085900.1, GLYMA.02G098800.1, GLYMA.02G108500.1, GLYMA.02G135400.1, GLYMA.02G162600.1, GLYMA.02G177800.1, GLYMA.02G178100.1, GLYMA.02G242100.1, GLYMA.02G282900.1, GLYMA.03G003500.1, GLYMA.03G051400.1, GLYMA.03G091600.1, GLYMA.03G123400.1, …
	13	GO:0051171	regulation of nitrogen compound metabolic process	3310	130	15.91	1e-30	1.179e-28	Biological Process	Glyma.01G009600, Glyma.01G014800, Glyma.01G049100, Glyma.01G086700, Glyma.01G123600, Glyma.01G183700, Glyma.01G200800, Glyma.02G070900, Glyma.02G085900, Glyma.02G098800, Glyma.02G108500, Glyma.02G135400, Glyma.02G162600, Glyma.02G177800, Glyma.02G178100, Glyma.02G242100, Glyma.02G282900, Glyma.03G003500, Glyma.03G051400, Glyma.03G091600, Glyma.03G123400, Glyma.03G143500, Glyma.03G143600, Glyma.03…	GLYMA.01G009600.1, GLYMA.01G014800.1, GLYMA.01G049100.1, GLYMA.01G086700.1, GLYMA.01G123600.1, GLYMA.01G183700.1, GLYMA.01G200800.1, GLYMA.02G070900.1, GLYMA.02G085900.1, GLYMA.02G098800.1, GLYMA.02G108500.1, GLYMA.02G135400.1, GLYMA.02G162600.1, GLYMA.02G177800.1, GLYMA.02G178100.1, GLYMA.02G242100.1, GLYMA.02G282900.1, GLYMA.03G003500.1, GLYMA.03G051400.1, GLYMA.03G091600.1, GLYMA.03G123400.1, …
	14	GO:0010468	regulation of gene expression	3338	130	16.05	1e-30	1.179e-28	Biological Process	Glyma.01G009600, Glyma.01G014800, Glyma.01G049100, Glyma.01G086700, Glyma.01G123600, Glyma.01G183700, Glyma.01G200800, Glyma.02G070900, Glyma.02G085900, Glyma.02G098800, Glyma.02G108500, Glyma.02G135400, Glyma.02G162600, Glyma.02G177800, Glyma.02G178100, Glyma.02G242100, Glyma.02G282900, Glyma.03G003500, Glyma.03G051400, Glyma.03G091600, Glyma.03G123400, Glyma.03G143500, Glyma.03G143600, Glyma.03…	GLYMA.01G009600.1, GLYMA.01G014800.1, GLYMA.01G049100.1, GLYMA.01G086700.1, GLYMA.01G123600.1, GLYMA.01G183700.1, GLYMA.01G200800.1, GLYMA.02G070900.1, GLYMA.02G085900.1, GLYMA.02G098800.1, GLYMA.02G108500.1, GLYMA.02G135400.1, GLYMA.02G162600.1, GLYMA.02G177800.1, GLYMA.02G178100.1, GLYMA.02G242100.1, GLYMA.02G282900.1, GLYMA.03G003500.1, GLYMA.03G051400.1, GLYMA.03G091600.1, GLYMA.03G123400.1, …
	15	GO:0034654	nucleobase-containing compound biosynthetic process	3654	130	17.56	1e-30	1.179e-28	Biological Process	Glyma.01G009600, Glyma.01G014800, Glyma.01G049100, Glyma.01G086700, Glyma.01G123600, Glyma.01G183700, Glyma.01G200800, Glyma.02G070900, Glyma.02G085900, Glyma.02G098800, Glyma.02G108500, Glyma.02G135400, Glyma.02G162600, Glyma.02G177800, Glyma.02G178100, Glyma.02G242100, Glyma.02G282900, Glyma.03G003500, Glyma.03G051400, Glyma.03G091600, Glyma.03G123400, Glyma.03G143500, Glyma.03G143600, Glyma.03…	GLYMA.01G009600.1, GLYMA.01G014800.1, GLYMA.01G049100.1, GLYMA.01G086700.1, GLYMA.01G123600.1, GLYMA.01G183700.1, GLYMA.01G200800.1, GLYMA.02G070900.1, GLYMA.02G085900.1, GLYMA.02G098800.1, GLYMA.02G108500.1, GLYMA.02G135400.1, GLYMA.02G162600.1, GLYMA.02G177800.1, GLYMA.02G178100.1, GLYMA.02G242100.1, GLYMA.02G282900.1, GLYMA.03G003500.1, GLYMA.03G051400.1, GLYMA.03G091600.1, GLYMA.03G123400.1, …
	16	GO:0080090	regulation of primary metabolic process	3660	130	17.59	1e-30	1.179e-28	Biological Process	Glyma.01G009600, Glyma.01G014800, Glyma.01G049100, Glyma.01G086700, Glyma.01G123600, Glyma.01G183700, Glyma.01G200800, Glyma.02G070900, Glyma.02G085900, Glyma.02G098800, Glyma.02G108500, Glyma.02G135400, Glyma.02G162600, Glyma.02G177800, Glyma.02G178100, Glyma.02G242100, Glyma.02G282900, Glyma.03G003500, Glyma.03G051400, Glyma.03G091600, Glyma.03G123400, Glyma.03G143500, Glyma.03G143600, Glyma.03…	GLYMA.01G009600.1, GLYMA.01G014800.1, GLYMA.01G049100.1, GLYMA.01G086700.1, GLYMA.01G123600.1, GLYMA.01G183700.1, GLYMA.01G200800.1, GLYMA.02G070900.1, GLYMA.02G085900.1, GLYMA.02G098800.1, GLYMA.02G108500.1, GLYMA.02G135400.1, GLYMA.02G162600.1, GLYMA.02G177800.1, GLYMA.02G178100.1, GLYMA.02G242100.1, GLYMA.02G282900.1, GLYMA.03G003500.1, GLYMA.03G051400.1, GLYMA.03G091600.1, GLYMA.03G123400.1, …
	17	GO:0031323	regulation of cellular metabolic process	3731	130	17.93	1e-30	1.179e-28	Biological Process	Glyma.01G009600, Glyma.01G014800, Glyma.01G049100, Glyma.01G086700, Glyma.01G123600, Glyma.01G183700, Glyma.01G200800, Glyma.02G070900, Glyma.02G085900, Glyma.02G098800, Glyma.02G108500, Glyma.02G135400, Glyma.02G162600, Glyma.02G177800, Glyma.02G178100, Glyma.02G242100, Glyma.02G282900, Glyma.03G003500, Glyma.03G051400, Glyma.03G091600, Glyma.03G123400, Glyma.03G143500, Glyma.03G143600, Glyma.03…	GLYMA.01G009600.1, GLYMA.01G014800.1, GLYMA.01G049100.1, GLYMA.01G086700.1, GLYMA.01G123600.1, GLYMA.01G183700.1, GLYMA.01G200800.1, GLYMA.02G070900.1, GLYMA.02G085900.1, GLYMA.02G098800.1, GLYMA.02G108500.1, GLYMA.02G135400.1, GLYMA.02G162600.1, GLYMA.02G177800.1, GLYMA.02G178100.1, GLYMA.02G242100.1, GLYMA.02G282900.1, GLYMA.03G003500.1, GLYMA.03G051400.1, GLYMA.03G091600.1, GLYMA.03G123400.1, …
	18	GO:0060255	regulation of macromolecule metabolic process	3766	130	18.1	1e-30	1.179e-28	Biological Process	Glyma.01G009600, Glyma.01G014800, Glyma.01G049100, Glyma.01G086700, Glyma.01G123600, Glyma.01G183700, Glyma.01G200800, Glyma.02G070900, Glyma.02G085900, Glyma.02G098800, Glyma.02G108500, Glyma.02G135400, Glyma.02G162600, Glyma.02G177800, Glyma.02G178100, Glyma.02G242100, Glyma.02G282900, Glyma.03G003500, Glyma.03G051400, Glyma.03G091600, Glyma.03G123400, Glyma.03G143500, Glyma.03G143600, Glyma.03…	GLYMA.01G009600.1, GLYMA.01G014800.1, GLYMA.01G049100.1, GLYMA.01G086700.1, GLYMA.01G123600.1, GLYMA.01G183700.1, GLYMA.01G200800.1, GLYMA.02G070900.1, GLYMA.02G085900.1, GLYMA.02G098800.1, GLYMA.02G108500.1, GLYMA.02G135400.1, GLYMA.02G162600.1, GLYMA.02G177800.1, GLYMA.02G178100.1, GLYMA.02G242100.1, GLYMA.02G282900.1, GLYMA.03G003500.1, GLYMA.03G051400.1, GLYMA.03G091600.1, GLYMA.03G123400.1, …
	19	GO:0018130	heterocycle biosynthetic process	3960	130	19.04	1e-30	1.179e-28	Biological Process	Glyma.01G009600, Glyma.01G014800, Glyma.01G049100, Glyma.01G086700, Glyma.01G123600, Glyma.01G183700, Glyma.01G200800, Glyma.02G070900, Glyma.02G085900, Glyma.02G098800, Glyma.02G108500, Glyma.02G135400, Glyma.02G162600, Glyma.02G177800, Glyma.02G178100, Glyma.02G242100, Glyma.02G282900, Glyma.03G003500, Glyma.03G051400, Glyma.03G091600, Glyma.03G123400, Glyma.03G143500, Glyma.03G143600, Glyma.03…	GLYMA.01G009600.1, GLYMA.01G014800.1, GLYMA.01G049100.1, GLYMA.01G086700.1, GLYMA.01G123600.1, GLYMA.01G183700.1, GLYMA.01G200800.1, GLYMA.02G070900.1, GLYMA.02G085900.1, GLYMA.02G098800.1, GLYMA.02G108500.1, GLYMA.02G135400.1, GLYMA.02G162600.1, GLYMA.02G177800.1, GLYMA.02G178100.1, GLYMA.02G242100.1, GLYMA.02G282900.1, GLYMA.03G003500.1, GLYMA.03G051400.1, GLYMA.03G091600.1, GLYMA.03G123400.1, …
	20	GO:0019438	aromatic compound biosynthetic process	4082	130	19.62	1e-30	1.179e-28	Biological Process	Glyma.01G009600, Glyma.01G014800, Glyma.01G049100, Glyma.01G086700, Glyma.01G123600, Glyma.01G183700, Glyma.01G200800, Glyma.02G070900, Glyma.02G085900, Glyma.02G098800, Glyma.02G108500, Glyma.02G135400, Glyma.02G162600, Glyma.02G177800, Glyma.02G178100, Glyma.02G242100, Glyma.02G282900, Glyma.03G003500, Glyma.03G051400, Glyma.03G091600, Glyma.03G123400, Glyma.03G143500, Glyma.03G143600, Glyma.03…	GLYMA.01G009600.1, GLYMA.01G014800.1, GLYMA.01G049100.1, GLYMA.01G086700.1, GLYMA.01G123600.1, GLYMA.01G183700.1, GLYMA.01G200800.1, GLYMA.02G070900.1, GLYMA.02G085900.1, GLYMA.02G098800.1, GLYMA.02G108500.1, GLYMA.02G135400.1, GLYMA.02G162600.1, GLYMA.02G177800.1, GLYMA.02G178100.1, GLYMA.02G242100.1, GLYMA.02G282900.1, GLYMA.03G003500.1, GLYMA.03G051400.1, GLYMA.03G091600.1, GLYMA.03G123400.1, …
	21	GO:1901362	organic cyclic compound biosynthetic process	4229	130	20.33	1e-30	1.179e-28	Biological Process	Glyma.01G009600, Glyma.01G014800, Glyma.01G049100, Glyma.01G086700, Glyma.01G123600, Glyma.01G183700, Glyma.01G200800, Glyma.02G070900, Glyma.02G085900, Glyma.02G098800, Glyma.02G108500, Glyma.02G135400, Glyma.02G162600, Glyma.02G177800, Glyma.02G178100, Glyma.02G242100, Glyma.02G282900, Glyma.03G003500, Glyma.03G051400, Glyma.03G091600, Glyma.03G123400, Glyma.03G143500, Glyma.03G143600, Glyma.03…	GLYMA.01G009600.1, GLYMA.01G014800.1, GLYMA.01G049100.1, GLYMA.01G086700.1, GLYMA.01G123600.1, GLYMA.01G183700.1, GLYMA.01G200800.1, GLYMA.02G070900.1, GLYMA.02G085900.1, GLYMA.02G098800.1, GLYMA.02G108500.1, GLYMA.02G135400.1, GLYMA.02G162600.1, GLYMA.02G177800.1, GLYMA.02G178100.1, GLYMA.02G242100.1, GLYMA.02G282900.1, GLYMA.03G003500.1, GLYMA.03G051400.1, GLYMA.03G091600.1, GLYMA.03G123400.1, …
	22	GO:0019222	regulation of metabolic process	4359	130	20.95	1e-30	1.179e-28	Biological Process	Glyma.01G009600, Glyma.01G014800, Glyma.01G049100, Glyma.01G086700, Glyma.01G123600, Glyma.01G183700, Glyma.01G200800, Glyma.02G070900, Glyma.02G085900, Glyma.02G098800, Glyma.02G108500, Glyma.02G135400, Glyma.02G162600, Glyma.02G177800, Glyma.02G178100, Glyma.02G242100, Glyma.02G282900, Glyma.03G003500, Glyma.03G051400, Glyma.03G091600, Glyma.03G123400, Glyma.03G143500, Glyma.03G143600, Glyma.03…	GLYMA.01G009600.1, GLYMA.01G014800.1, GLYMA.01G049100.1, GLYMA.01G086700.1, GLYMA.01G123600.1, GLYMA.01G183700.1, GLYMA.01G200800.1, GLYMA.02G070900.1, GLYMA.02G085900.1, GLYMA.02G098800.1, GLYMA.02G108500.1, GLYMA.02G135400.1, GLYMA.02G162600.1, GLYMA.02G177800.1, GLYMA.02G178100.1, GLYMA.02G242100.1, GLYMA.02G282900.1, GLYMA.03G003500.1, GLYMA.03G051400.1, GLYMA.03G091600.1, GLYMA.03G123400.1, …
	23	GO:0016070	RNA metabolic process	4587	130	22.05	1e-30	1.179e-28	Biological Process	Glyma.01G009600, Glyma.01G014800, Glyma.01G049100, Glyma.01G086700, Glyma.01G123600, Glyma.01G183700, Glyma.01G200800, Glyma.02G070900, Glyma.02G085900, Glyma.02G098800, Glyma.02G108500, Glyma.02G135400, Glyma.02G162600, Glyma.02G177800, Glyma.02G178100, Glyma.02G242100, Glyma.02G282900, Glyma.03G003500, Glyma.03G051400, Glyma.03G091600, Glyma.03G123400, Glyma.03G143500, Glyma.03G143600, Glyma.03…	GLYMA.01G009600.1, GLYMA.01G014800.1, GLYMA.01G049100.1, GLYMA.01G086700.1, GLYMA.01G123600.1, GLYMA.01G183700.1, GLYMA.01G200800.1, GLYMA.02G070900.1, GLYMA.02G085900.1, GLYMA.02G098800.1, GLYMA.02G108500.1, GLYMA.02G135400.1, GLYMA.02G162600.1, GLYMA.02G177800.1, GLYMA.02G178100.1, GLYMA.02G242100.1, GLYMA.02G282900.1, GLYMA.03G003500.1, GLYMA.03G051400.1, GLYMA.03G091600.1, GLYMA.03G123400.1, …
	24	GO:0034645	cellular macromolecule biosynthetic process	5024	130	24.15	1e-30	1.179e-28	Biological Process	Glyma.01G009600, Glyma.01G014800, Glyma.01G049100, Glyma.01G086700, Glyma.01G123600, Glyma.01G183700, Glyma.01G200800, Glyma.02G070900, Glyma.02G085900, Glyma.02G098800, Glyma.02G108500, Glyma.02G135400, Glyma.02G162600, Glyma.02G177800, Glyma.02G178100, Glyma.02G242100, Glyma.02G282900, Glyma.03G003500, Glyma.03G051400, Glyma.03G091600, Glyma.03G123400, Glyma.03G143500, Glyma.03G143600, Glyma.03…	GLYMA.01G009600.1, GLYMA.01G014800.1, GLYMA.01G049100.1, GLYMA.01G086700.1, GLYMA.01G123600.1, GLYMA.01G183700.1, GLYMA.01G200800.1, GLYMA.02G070900.1, GLYMA.02G085900.1, GLYMA.02G098800.1, GLYMA.02G108500.1, GLYMA.02G135400.1, GLYMA.02G162600.1, GLYMA.02G177800.1, GLYMA.02G178100.1, GLYMA.02G242100.1, GLYMA.02G282900.1, GLYMA.03G003500.1, GLYMA.03G051400.1, GLYMA.03G091600.1, GLYMA.03G123400.1, …
	25	GO:0044271	cellular nitrogen compound biosynthetic process	5119	130	24.61	1e-30	1.179e-28	Biological Process	Glyma.01G009600, Glyma.01G014800, Glyma.01G049100, Glyma.01G086700, Glyma.01G123600, Glyma.01G183700, Glyma.01G200800, Glyma.02G070900, Glyma.02G085900, Glyma.02G098800, Glyma.02G108500, Glyma.02G135400, Glyma.02G162600, Glyma.02G177800, Glyma.02G178100, Glyma.02G242100, Glyma.02G282900, Glyma.03G003500, Glyma.03G051400, Glyma.03G091600, Glyma.03G123400, Glyma.03G143500, Glyma.03G143600, Glyma.03…	GLYMA.01G009600.1, GLYMA.01G014800.1, GLYMA.01G049100.1, GLYMA.01G086700.1, GLYMA.01G123600.1, GLYMA.01G183700.1, GLYMA.01G200800.1, GLYMA.02G070900.1, GLYMA.02G085900.1, GLYMA.02G098800.1, GLYMA.02G108500.1, GLYMA.02G135400.1, GLYMA.02G162600.1, GLYMA.02G177800.1, GLYMA.02G178100.1, GLYMA.02G242100.1, GLYMA.02G282900.1, GLYMA.03G003500.1, GLYMA.03G051400.1, GLYMA.03G091600.1, GLYMA.03G123400.1, …
	26	GO:0009059	macromolecule biosynthetic process	5168	130	24.84	1e-30	1.179e-28	Biological Process	Glyma.01G009600, Glyma.01G014800, Glyma.01G049100, Glyma.01G086700, Glyma.01G123600, Glyma.01G183700, Glyma.01G200800, Glyma.02G070900, Glyma.02G085900, Glyma.02G098800, Glyma.02G108500, Glyma.02G135400, Glyma.02G162600, Glyma.02G177800, Glyma.02G178100, Glyma.02G242100, Glyma.02G282900, Glyma.03G003500, Glyma.03G051400, Glyma.03G091600, Glyma.03G123400, Glyma.03G143500, Glyma.03G143600, Glyma.03…	GLYMA.01G009600.1, GLYMA.01G014800.1, GLYMA.01G049100.1, GLYMA.01G086700.1, GLYMA.01G123600.1, GLYMA.01G183700.1, GLYMA.01G200800.1, GLYMA.02G070900.1, GLYMA.02G085900.1, GLYMA.02G098800.1, GLYMA.02G108500.1, GLYMA.02G135400.1, GLYMA.02G162600.1, GLYMA.02G177800.1, GLYMA.02G178100.1, GLYMA.02G242100.1, GLYMA.02G282900.1, GLYMA.03G003500.1, GLYMA.03G051400.1, GLYMA.03G091600.1, GLYMA.03G123400.1, …
	27	GO:0090304	nucleic acid metabolic process	5470	130	26.29	1e-30	1.179e-28	Biological Process	Glyma.01G009600, Glyma.01G014800, Glyma.01G049100, Glyma.01G086700, Glyma.01G123600, Glyma.01G183700, Glyma.01G200800, Glyma.02G070900, Glyma.02G085900, Glyma.02G098800, Glyma.02G108500, Glyma.02G135400, Glyma.02G162600, Glyma.02G177800, Glyma.02G178100, Glyma.02G242100, Glyma.02G282900, Glyma.03G003500, Glyma.03G051400, Glyma.03G091600, Glyma.03G123400, Glyma.03G143500, Glyma.03G143600, Glyma.03…	GLYMA.01G009600.1, GLYMA.01G014800.1, GLYMA.01G049100.1, GLYMA.01G086700.1, GLYMA.01G123600.1, GLYMA.01G183700.1, GLYMA.01G200800.1, GLYMA.02G070900.1, GLYMA.02G085900.1, GLYMA.02G098800.1, GLYMA.02G108500.1, GLYMA.02G135400.1, GLYMA.02G162600.1, GLYMA.02G177800.1, GLYMA.02G178100.1, GLYMA.02G242100.1, GLYMA.02G282900.1, GLYMA.03G003500.1, GLYMA.03G051400.1, GLYMA.03G091600.1, GLYMA.03G123400.1, …
	28	GO:0010467	gene expression	5490	130	26.39	1e-30	1.179e-28	Biological Process	Glyma.01G009600, Glyma.01G014800, Glyma.01G049100, Glyma.01G086700, Glyma.01G123600, Glyma.01G183700, Glyma.01G200800, Glyma.02G070900, Glyma.02G085900, Glyma.02G098800, Glyma.02G108500, Glyma.02G135400, Glyma.02G162600, Glyma.02G177800, Glyma.02G178100, Glyma.02G242100, Glyma.02G282900, Glyma.03G003500, Glyma.03G051400, Glyma.03G091600, Glyma.03G123400, Glyma.03G143500, Glyma.03G143600, Glyma.03…	GLYMA.01G009600.1, GLYMA.01G014800.1, GLYMA.01G049100.1, GLYMA.01G086700.1, GLYMA.01G123600.1, GLYMA.01G183700.1, GLYMA.01G200800.1, GLYMA.02G070900.1, GLYMA.02G085900.1, GLYMA.02G098800.1, GLYMA.02G108500.1, GLYMA.02G135400.1, GLYMA.02G162600.1, GLYMA.02G177800.1, GLYMA.02G178100.1, GLYMA.02G242100.1, GLYMA.02G282900.1, GLYMA.03G003500.1, GLYMA.03G051400.1, GLYMA.03G091600.1, GLYMA.03G123400.1, …
	29	GO:0050794	regulation of cellular process	5879	130	28.26	1e-30	1.179e-28	Biological Process	Glyma.01G009600, Glyma.01G014800, Glyma.01G049100, Glyma.01G086700, Glyma.01G123600, Glyma.01G183700, Glyma.01G200800, Glyma.02G070900, Glyma.02G085900, Glyma.02G098800, Glyma.02G108500, Glyma.02G135400, Glyma.02G162600, Glyma.02G177800, Glyma.02G178100, Glyma.02G242100, Glyma.02G282900, Glyma.03G003500, Glyma.03G051400, Glyma.03G091600, Glyma.03G123400, Glyma.03G143500, Glyma.03G143600, Glyma.03…	GLYMA.01G009600.1, GLYMA.01G014800.1, GLYMA.01G049100.1, GLYMA.01G086700.1, GLYMA.01G123600.1, GLYMA.01G183700.1, GLYMA.01G200800.1, GLYMA.02G070900.1, GLYMA.02G085900.1, GLYMA.02G098800.1, GLYMA.02G108500.1, GLYMA.02G135400.1, GLYMA.02G162600.1, GLYMA.02G177800.1, GLYMA.02G178100.1, GLYMA.02G242100.1, GLYMA.02G282900.1, GLYMA.03G003500.1, GLYMA.03G051400.1, GLYMA.03G091600.1, GLYMA.03G123400.1, …
	30	GO:0006139	nucleobase-containing compound metabolic process	6147	130	29.55	1e-30	1.179e-28	Biological Process	Glyma.01G009600, Glyma.01G014800, Glyma.01G049100, Glyma.01G086700, Glyma.01G123600, Glyma.01G183700, Glyma.01G200800, Glyma.02G070900, Glyma.02G085900, Glyma.02G098800, Glyma.02G108500, Glyma.02G135400, Glyma.02G162600, Glyma.02G177800, Glyma.02G178100, Glyma.02G242100, Glyma.02G282900, Glyma.03G003500, Glyma.03G051400, Glyma.03G091600, Glyma.03G123400, Glyma.03G143500, Glyma.03G143600, Glyma.03…	GLYMA.01G009600.1, GLYMA.01G014800.1, GLYMA.01G049100.1, GLYMA.01G086700.1, GLYMA.01G123600.1, GLYMA.01G183700.1, GLYMA.01G200800.1, GLYMA.02G070900.1, GLYMA.02G085900.1, GLYMA.02G098800.1, GLYMA.02G108500.1, GLYMA.02G135400.1, GLYMA.02G162600.1, GLYMA.02G177800.1, GLYMA.02G178100.1, GLYMA.02G242100.1, GLYMA.02G282900.1, GLYMA.03G003500.1, GLYMA.03G051400.1, GLYMA.03G091600.1, GLYMA.03G123400.1, …
	31	GO:0046483	heterocycle metabolic process	6567	130	31.57	1e-30	1.179e-28	Biological Process	Glyma.01G009600, Glyma.01G014800, Glyma.01G049100, Glyma.01G086700, Glyma.01G123600, Glyma.01G183700, Glyma.01G200800, Glyma.02G070900, Glyma.02G085900, Glyma.02G098800, Glyma.02G108500, Glyma.02G135400, Glyma.02G162600, Glyma.02G177800, Glyma.02G178100, Glyma.02G242100, Glyma.02G282900, Glyma.03G003500, Glyma.03G051400, Glyma.03G091600, Glyma.03G123400, Glyma.03G143500, Glyma.03G143600, Glyma.03…	GLYMA.01G009600.1, GLYMA.01G014800.1, GLYMA.01G049100.1, GLYMA.01G086700.1, GLYMA.01G123600.1, GLYMA.01G183700.1, GLYMA.01G200800.1, GLYMA.02G070900.1, GLYMA.02G085900.1, GLYMA.02G098800.1, GLYMA.02G108500.1, GLYMA.02G135400.1, GLYMA.02G162600.1, GLYMA.02G177800.1, GLYMA.02G178100.1, GLYMA.02G242100.1, GLYMA.02G282900.1, GLYMA.03G003500.1, GLYMA.03G051400.1, GLYMA.03G091600.1, GLYMA.03G123400.1, …
	32	GO:0050789	regulation of biological process	6666	130	32.04	1e-30	1.179e-28	Biological Process	Glyma.01G009600, Glyma.01G014800, Glyma.01G049100, Glyma.01G086700, Glyma.01G123600, Glyma.01G183700, Glyma.01G200800, Glyma.02G070900, Glyma.02G085900, Glyma.02G098800, Glyma.02G108500, Glyma.02G135400, Glyma.02G162600, Glyma.02G177800, Glyma.02G178100, Glyma.02G242100, Glyma.02G282900, Glyma.03G003500, Glyma.03G051400, Glyma.03G091600, Glyma.03G123400, Glyma.03G143500, Glyma.03G143600, Glyma.03…	GLYMA.01G009600.1, GLYMA.01G014800.1, GLYMA.01G049100.1, GLYMA.01G086700.1, GLYMA.01G123600.1, GLYMA.01G183700.1, GLYMA.01G200800.1, GLYMA.02G070900.1, GLYMA.02G085900.1, GLYMA.02G098800.1, GLYMA.02G108500.1, GLYMA.02G135400.1, GLYMA.02G162600.1, GLYMA.02G177800.1, GLYMA.02G178100.1, GLYMA.02G242100.1, GLYMA.02G282900.1, GLYMA.03G003500.1, GLYMA.03G051400.1, GLYMA.03G091600.1, GLYMA.03G123400.1, …
	33	GO:0006725	cellular aromatic compound metabolic process	6752	130	32.46	1e-30	1.179e-28	Biological Process	Glyma.01G009600, Glyma.01G014800, Glyma.01G049100, Glyma.01G086700, Glyma.01G123600, Glyma.01G183700, Glyma.01G200800, Glyma.02G070900, Glyma.02G085900, Glyma.02G098800, Glyma.02G108500, Glyma.02G135400, Glyma.02G162600, Glyma.02G177800, Glyma.02G178100, Glyma.02G242100, Glyma.02G282900, Glyma.03G003500, Glyma.03G051400, Glyma.03G091600, Glyma.03G123400, Glyma.03G143500, Glyma.03G143600, Glyma.03…	GLYMA.01G009600.1, GLYMA.01G014800.1, GLYMA.01G049100.1, GLYMA.01G086700.1, GLYMA.01G123600.1, GLYMA.01G183700.1, GLYMA.01G200800.1, GLYMA.02G070900.1, GLYMA.02G085900.1, GLYMA.02G098800.1, GLYMA.02G108500.1, GLYMA.02G135400.1, GLYMA.02G162600.1, GLYMA.02G177800.1, GLYMA.02G178100.1, GLYMA.02G242100.1, GLYMA.02G282900.1, GLYMA.03G003500.1, GLYMA.03G051400.1, GLYMA.03G091600.1, GLYMA.03G123400.1, …
	34	GO:0044249	cellular biosynthetic process	6789	130	32.63	1e-30	1.179e-28	Biological Process	Glyma.01G009600, Glyma.01G014800, Glyma.01G049100, Glyma.01G086700, Glyma.01G123600, Glyma.01G183700, Glyma.01G200800, Glyma.02G070900, Glyma.02G085900, Glyma.02G098800, Glyma.02G108500, Glyma.02G135400, Glyma.02G162600, Glyma.02G177800, Glyma.02G178100, Glyma.02G242100, Glyma.02G282900, Glyma.03G003500, Glyma.03G051400, Glyma.03G091600, Glyma.03G123400, Glyma.03G143500, Glyma.03G143600, Glyma.03…	GLYMA.01G009600.1, GLYMA.01G014800.1, GLYMA.01G049100.1, GLYMA.01G086700.1, GLYMA.01G123600.1, GLYMA.01G183700.1, GLYMA.01G200800.1, GLYMA.02G070900.1, GLYMA.02G085900.1, GLYMA.02G098800.1, GLYMA.02G108500.1, GLYMA.02G135400.1, GLYMA.02G162600.1, GLYMA.02G177800.1, GLYMA.02G178100.1, GLYMA.02G242100.1, GLYMA.02G282900.1, GLYMA.03G003500.1, GLYMA.03G051400.1, GLYMA.03G091600.1, GLYMA.03G123400.1, …
	35	GO:1901360	organic cyclic compound metabolic process	6839	130	32.87	1e-30	1.179e-28	Biological Process	Glyma.01G009600, Glyma.01G014800, Glyma.01G049100, Glyma.01G086700, Glyma.01G123600, Glyma.01G183700, Glyma.01G200800, Glyma.02G070900, Glyma.02G085900, Glyma.02G098800, Glyma.02G108500, Glyma.02G135400, Glyma.02G162600, Glyma.02G177800, Glyma.02G178100, Glyma.02G242100, Glyma.02G282900, Glyma.03G003500, Glyma.03G051400, Glyma.03G091600, Glyma.03G123400, Glyma.03G143500, Glyma.03G143600, Glyma.03…	GLYMA.01G009600.1, GLYMA.01G014800.1, GLYMA.01G049100.1, GLYMA.01G086700.1, GLYMA.01G123600.1, GLYMA.01G183700.1, GLYMA.01G200800.1, GLYMA.02G070900.1, GLYMA.02G085900.1, GLYMA.02G098800.1, GLYMA.02G108500.1, GLYMA.02G135400.1, GLYMA.02G162600.1, GLYMA.02G177800.1, GLYMA.02G178100.1, GLYMA.02G242100.1, GLYMA.02G282900.1, GLYMA.03G003500.1, GLYMA.03G051400.1, GLYMA.03G091600.1, GLYMA.03G123400.1, …
	36	GO:1901576	organic substance biosynthetic process	7115	130	34.2	1e-30	1.179e-28	Biological Process	Glyma.01G009600, Glyma.01G014800, Glyma.01G049100, Glyma.01G086700, Glyma.01G123600, Glyma.01G183700, Glyma.01G200800, Glyma.02G070900, Glyma.02G085900, Glyma.02G098800, Glyma.02G108500, Glyma.02G135400, Glyma.02G162600, Glyma.02G177800, Glyma.02G178100, Glyma.02G242100, Glyma.02G282900, Glyma.03G003500, Glyma.03G051400, Glyma.03G091600, Glyma.03G123400, Glyma.03G143500, Glyma.03G143600, Glyma.03…	GLYMA.01G009600.1, GLYMA.01G014800.1, GLYMA.01G049100.1, GLYMA.01G086700.1, GLYMA.01G123600.1, GLYMA.01G183700.1, GLYMA.01G200800.1, GLYMA.02G070900.1, GLYMA.02G085900.1, GLYMA.02G098800.1, GLYMA.02G108500.1, GLYMA.02G135400.1, GLYMA.02G162600.1, GLYMA.02G177800.1, GLYMA.02G178100.1, GLYMA.02G242100.1, GLYMA.02G282900.1, GLYMA.03G003500.1, GLYMA.03G051400.1, GLYMA.03G091600.1, GLYMA.03G123400.1, …
	37	GO:0009058	biosynthetic process	7615	130	36.61	1e-30	1.179e-28	Biological Process	Glyma.01G009600, Glyma.01G014800, Glyma.01G049100, Glyma.01G086700, Glyma.01G123600, Glyma.01G183700, Glyma.01G200800, Glyma.02G070900, Glyma.02G085900, Glyma.02G098800, Glyma.02G108500, Glyma.02G135400, Glyma.02G162600, Glyma.02G177800, Glyma.02G178100, Glyma.02G242100, Glyma.02G282900, Glyma.03G003500, Glyma.03G051400, Glyma.03G091600, Glyma.03G123400, Glyma.03G143500, Glyma.03G143600, Glyma.03…	GLYMA.01G009600.1, GLYMA.01G014800.1, GLYMA.01G049100.1, GLYMA.01G086700.1, GLYMA.01G123600.1, GLYMA.01G183700.1, GLYMA.01G200800.1, GLYMA.02G070900.1, GLYMA.02G085900.1, GLYMA.02G098800.1, GLYMA.02G108500.1, GLYMA.02G135400.1, GLYMA.02G162600.1, GLYMA.02G177800.1, GLYMA.02G178100.1, GLYMA.02G242100.1, GLYMA.02G282900.1, GLYMA.03G003500.1, GLYMA.03G051400.1, GLYMA.03G091600.1, GLYMA.03G123400.1, …
	38	GO:0034641	cellular nitrogen compound metabolic process	7682	130	36.93	1e-30	1.179e-28	Biological Process	Glyma.01G009600, Glyma.01G014800, Glyma.01G049100, Glyma.01G086700, Glyma.01G123600, Glyma.01G183700, Glyma.01G200800, Glyma.02G070900, Glyma.02G085900, Glyma.02G098800, Glyma.02G108500, Glyma.02G135400, Glyma.02G162600, Glyma.02G177800, Glyma.02G178100, Glyma.02G242100, Glyma.02G282900, Glyma.03G003500, Glyma.03G051400, Glyma.03G091600, Glyma.03G123400, Glyma.03G143500, Glyma.03G143600, Glyma.03…	GLYMA.01G009600.1, GLYMA.01G014800.1, GLYMA.01G049100.1, GLYMA.01G086700.1, GLYMA.01G123600.1, GLYMA.01G183700.1, GLYMA.01G200800.1, GLYMA.02G070900.1, GLYMA.02G085900.1, GLYMA.02G098800.1, GLYMA.02G108500.1, GLYMA.02G135400.1, GLYMA.02G162600.1, GLYMA.02G177800.1, GLYMA.02G178100.1, GLYMA.02G242100.1, GLYMA.02G282900.1, GLYMA.03G003500.1, GLYMA.03G051400.1, GLYMA.03G091600.1, GLYMA.03G123400.1, …
	39	GO:0065007	biological regulation	7721	130	37.11	1e-30	1.179e-28	Biological Process	Glyma.01G009600, Glyma.01G014800, Glyma.01G049100, Glyma.01G086700, Glyma.01G123600, Glyma.01G183700, Glyma.01G200800, Glyma.02G070900, Glyma.02G085900, Glyma.02G098800, Glyma.02G108500, Glyma.02G135400, Glyma.02G162600, Glyma.02G177800, Glyma.02G178100, Glyma.02G242100, Glyma.02G282900, Glyma.03G003500, Glyma.03G051400, Glyma.03G091600, Glyma.03G123400, Glyma.03G143500, Glyma.03G143600, Glyma.03…	GLYMA.01G009600.1, GLYMA.01G014800.1, GLYMA.01G049100.1, GLYMA.01G086700.1, GLYMA.01G123600.1, GLYMA.01G183700.1, GLYMA.01G200800.1, GLYMA.02G070900.1, GLYMA.02G085900.1, GLYMA.02G098800.1, GLYMA.02G108500.1, GLYMA.02G135400.1, GLYMA.02G162600.1, GLYMA.02G177800.1, GLYMA.02G178100.1, GLYMA.02G242100.1, GLYMA.02G282900.1, GLYMA.03G003500.1, GLYMA.03G051400.1, GLYMA.03G091600.1, GLYMA.03G123400.1, …
	40	GO:0006807	nitrogen compound metabolic process	8253	130	39.67	1e-30	1.179e-28	Biological Process	Glyma.01G009600, Glyma.01G014800, Glyma.01G049100, Glyma.01G086700, Glyma.01G123600, Glyma.01G183700, Glyma.01G200800, Glyma.02G070900, Glyma.02G085900, Glyma.02G098800, Glyma.02G108500, Glyma.02G135400, Glyma.02G162600, Glyma.02G177800, Glyma.02G178100, Glyma.02G242100, Glyma.02G282900, Glyma.03G003500, Glyma.03G051400, Glyma.03G091600, Glyma.03G123400, Glyma.03G143500, Glyma.03G143600, Glyma.03…	GLYMA.01G009600.1, GLYMA.01G014800.1, GLYMA.01G049100.1, GLYMA.01G086700.1, GLYMA.01G123600.1, GLYMA.01G183700.1, GLYMA.01G200800.1, GLYMA.02G070900.1, GLYMA.02G085900.1, GLYMA.02G098800.1, GLYMA.02G108500.1, GLYMA.02G135400.1, GLYMA.02G162600.1, GLYMA.02G177800.1, GLYMA.02G178100.1, GLYMA.02G242100.1, GLYMA.02G282900.1, GLYMA.03G003500.1, GLYMA.03G051400.1, GLYMA.03G091600.1, GLYMA.03G123400.1, …
	41	GO:0044260	cellular macromolecule metabolic process	11567	130	55.6	1e-30	1.179e-28	Biological Process	Glyma.01G009600, Glyma.01G014800, Glyma.01G049100, Glyma.01G086700, Glyma.01G123600, Glyma.01G183700, Glyma.01G200800, Glyma.02G070900, Glyma.02G085900, Glyma.02G098800, Glyma.02G108500, Glyma.02G135400, Glyma.02G162600, Glyma.02G177800, Glyma.02G178100, Glyma.02G242100, Glyma.02G282900, Glyma.03G003500, Glyma.03G051400, Glyma.03G091600, Glyma.03G123400, Glyma.03G143500, Glyma.03G143600, Glyma.03…	GLYMA.01G009600.1, GLYMA.01G014800.1, GLYMA.01G049100.1, GLYMA.01G086700.1, GLYMA.01G123600.1, GLYMA.01G183700.1, GLYMA.01G200800.1, GLYMA.02G070900.1, GLYMA.02G085900.1, GLYMA.02G098800.1, GLYMA.02G108500.1, GLYMA.02G135400.1, GLYMA.02G162600.1, GLYMA.02G177800.1, GLYMA.02G178100.1, GLYMA.02G242100.1, GLYMA.02G282900.1, GLYMA.03G003500.1, GLYMA.03G051400.1, GLYMA.03G091600.1, GLYMA.03G123400.1, …
	42	GO:0043170	macromolecule metabolic process	12762	130	61.35	1e-30	1.179e-28	Biological Process	Glyma.01G009600, Glyma.01G014800, Glyma.01G049100, Glyma.01G086700, Glyma.01G123600, Glyma.01G183700, Glyma.01G200800, Glyma.02G070900, Glyma.02G085900, Glyma.02G098800, Glyma.02G108500, Glyma.02G135400, Glyma.02G162600, Glyma.02G177800, Glyma.02G178100, Glyma.02G242100, Glyma.02G282900, Glyma.03G003500, Glyma.03G051400, Glyma.03G091600, Glyma.03G123400, Glyma.03G143500, Glyma.03G143600, Glyma.03…	GLYMA.01G009600.1, GLYMA.01G014800.1, GLYMA.01G049100.1, GLYMA.01G086700.1, GLYMA.01G123600.1, GLYMA.01G183700.1, GLYMA.01G200800.1, GLYMA.02G070900.1, GLYMA.02G085900.1, GLYMA.02G098800.1, GLYMA.02G108500.1, GLYMA.02G135400.1, GLYMA.02G162600.1, GLYMA.02G177800.1, GLYMA.02G178100.1, GLYMA.02G242100.1, GLYMA.02G282900.1, GLYMA.03G003500.1, GLYMA.03G051400.1, GLYMA.03G091600.1, GLYMA.03G123400.1, …
	43	GO:0000160	phosphorelay signal transduction system	172	31	0.83	1e-30	1.179e-28	Biological Process	Glyma.01G200800, Glyma.02G085900, Glyma.04G062500, Glyma.05G070200, Glyma.05G144500, Glyma.05G239800, Glyma.06G063500, Glyma.07G171200, Glyma.07G243300, Glyma.08G046700, Glyma.08G046800, Glyma.08G100900, Glyma.09G040000, Glyma.09G098600, Glyma.09G147100, Glyma.10G101000, Glyma.11G041300, Glyma.11G246400, Glyma.13G155400, Glyma.14G110600, Glyma.14G139500, Glyma.15G145200, Glyma.15G206200, Glyma.16…	GLYMA.01G200800.1, GLYMA.02G085900.1, GLYMA.04G062500.1, GLYMA.05G070200.3, GLYMA.05G144500.1, GLYMA.05G239800.1, GLYMA.06G063500.1, GLYMA.07G171200.1, GLYMA.07G243300.1, GLYMA.08G046700.1, GLYMA.08G046800.1, GLYMA.08G100900.1, GLYMA.09G040000.1, GLYMA.09G098600.1, GLYMA.09G147100.1, GLYMA.10G101000.1, GLYMA.11G041300.1, GLYMA.11G246400.1, GLYMA.13G155400.1, GLYMA.14G110600.1, GLYMA.14G139500.1, …
	44	GO:0044237	cellular metabolic process	15508	130	74.55	1e-30	1.179e-28	Biological Process	Glyma.01G009600, Glyma.01G014800, Glyma.01G049100, Glyma.01G086700, Glyma.01G123600, Glyma.01G183700, Glyma.01G200800, Glyma.02G070900, Glyma.02G085900, Glyma.02G098800, Glyma.02G108500, Glyma.02G135400, Glyma.02G162600, Glyma.02G177800, Glyma.02G178100, Glyma.02G242100, Glyma.02G282900, Glyma.03G003500, Glyma.03G051400, Glyma.03G091600, Glyma.03G123400, Glyma.03G143500, Glyma.03G143600, Glyma.03…	GLYMA.01G009600.1, GLYMA.01G014800.1, GLYMA.01G049100.1, GLYMA.01G086700.1, GLYMA.01G123600.1, GLYMA.01G183700.1, GLYMA.01G200800.1, GLYMA.02G070900.1, GLYMA.02G085900.1, GLYMA.02G098800.1, GLYMA.02G108500.1, GLYMA.02G135400.1, GLYMA.02G162600.1, GLYMA.02G177800.1, GLYMA.02G178100.1, GLYMA.02G242100.1, GLYMA.02G282900.1, GLYMA.03G003500.1, GLYMA.03G051400.1, GLYMA.03G091600.1, GLYMA.03G123400.1, …
	45	GO:0044238	primary metabolic process	15889	130	76.38	1e-30	1.179e-28	Biological Process	Glyma.01G009600, Glyma.01G014800, Glyma.01G049100, Glyma.01G086700, Glyma.01G123600, Glyma.01G183700, Glyma.01G200800, Glyma.02G070900, Glyma.02G085900, Glyma.02G098800, Glyma.02G108500, Glyma.02G135400, Glyma.02G162600, Glyma.02G177800, Glyma.02G178100, Glyma.02G242100, Glyma.02G282900, Glyma.03G003500, Glyma.03G051400, Glyma.03G091600, Glyma.03G123400, Glyma.03G143500, Glyma.03G143600, Glyma.03…	GLYMA.01G009600.1, GLYMA.01G014800.1, GLYMA.01G049100.1, GLYMA.01G086700.1, GLYMA.01G123600.1, GLYMA.01G183700.1, GLYMA.01G200800.1, GLYMA.02G070900.1, GLYMA.02G085900.1, GLYMA.02G098800.1, GLYMA.02G108500.1, GLYMA.02G135400.1, GLYMA.02G162600.1, GLYMA.02G177800.1, GLYMA.02G178100.1, GLYMA.02G242100.1, GLYMA.02G282900.1, GLYMA.03G003500.1, GLYMA.03G051400.1, GLYMA.03G091600.1, GLYMA.03G123400.1, …
	46	GO:0071704	organic substance metabolic process	16753	130	80.53	7.6e-28	8.768e-26	Biological Process	Glyma.01G009600, Glyma.01G014800, Glyma.01G049100, Glyma.01G086700, Glyma.01G123600, Glyma.01G183700, Glyma.01G200800, Glyma.02G070900, Glyma.02G085900, Glyma.02G098800, Glyma.02G108500, Glyma.02G135400, Glyma.02G162600, Glyma.02G177800, Glyma.02G178100, Glyma.02G242100, Glyma.02G282900, Glyma.03G003500, Glyma.03G051400, Glyma.03G091600, Glyma.03G123400, Glyma.03G143500, Glyma.03G143600, Glyma.03…	GLYMA.01G009600.1, GLYMA.01G014800.1, GLYMA.01G049100.1, GLYMA.01G086700.1, GLYMA.01G123600.1, GLYMA.01G183700.1, GLYMA.01G200800.1, GLYMA.02G070900.1, GLYMA.02G085900.1, GLYMA.02G098800.1, GLYMA.02G108500.1, GLYMA.02G135400.1, GLYMA.02G162600.1, GLYMA.02G177800.1, GLYMA.02G178100.1, GLYMA.02G242100.1, GLYMA.02G282900.1, GLYMA.03G003500.1, GLYMA.03G051400.1, GLYMA.03G091600.1, GLYMA.03G123400.1, …
	47	GO:0035556	intracellular signal transduction	693	31	3.33	1.9e-21	2.145e-19	Biological Process	Glyma.01G200800, Glyma.02G085900, Glyma.04G062500, Glyma.05G070200, Glyma.05G144500, Glyma.05G239800, Glyma.06G063500, Glyma.07G171200, Glyma.07G243300, Glyma.08G046700, Glyma.08G046800, Glyma.08G100900, Glyma.09G040000, Glyma.09G098600, Glyma.09G147100, Glyma.10G101000, Glyma.11G041300, Glyma.11G246400, Glyma.13G155400, Glyma.14G110600, Glyma.14G139500, Glyma.15G145200, Glyma.15G206200, Glyma.16…	GLYMA.01G200800.1, GLYMA.02G085900.1, GLYMA.04G062500.1, GLYMA.05G070200.3, GLYMA.05G144500.1, GLYMA.05G239800.1, GLYMA.06G063500.1, GLYMA.07G171200.1, GLYMA.07G243300.1, GLYMA.08G046700.1, GLYMA.08G046800.1, GLYMA.08G100900.1, GLYMA.09G040000.1, GLYMA.09G098600.1, GLYMA.09G147100.1, GLYMA.10G101000.1, GLYMA.11G041300.1, GLYMA.11G246400.1, GLYMA.13G155400.1, GLYMA.14G110600.1, GLYMA.14G139500.1, …
	48	GO:0008152	metabolic process	20262	130	97.4	4.5e-17	4.975e-15	Biological Process	Glyma.01G009600, Glyma.01G014800, Glyma.01G049100, Glyma.01G086700, Glyma.01G123600, Glyma.01G183700, Glyma.01G200800, Glyma.02G070900, Glyma.02G085900, Glyma.02G098800, Glyma.02G108500, Glyma.02G135400, Glyma.02G162600, Glyma.02G177800, Glyma.02G178100, Glyma.02G242100, Glyma.02G282900, Glyma.03G003500, Glyma.03G051400, Glyma.03G091600, Glyma.03G123400, Glyma.03G143500, Glyma.03G143600, Glyma.03…	GLYMA.01G009600.1, GLYMA.01G014800.1, GLYMA.01G049100.1, GLYMA.01G086700.1, GLYMA.01G123600.1, GLYMA.01G183700.1, GLYMA.01G200800.1, GLYMA.02G070900.1, GLYMA.02G085900.1, GLYMA.02G098800.1, GLYMA.02G108500.1, GLYMA.02G135400.1, GLYMA.02G162600.1, GLYMA.02G177800.1, GLYMA.02G178100.1, GLYMA.02G242100.1, GLYMA.02G282900.1, GLYMA.03G003500.1, GLYMA.03G051400.1, GLYMA.03G091600.1, GLYMA.03G123400.1, …
	49	GO:0009987	cellular process	20551	130	98.79	2.9e-16	3.141e-14	Biological Process	Glyma.01G009600, Glyma.01G014800, Glyma.01G049100, Glyma.01G086700, Glyma.01G123600, Glyma.01G183700, Glyma.01G200800, Glyma.02G070900, Glyma.02G085900, Glyma.02G098800, Glyma.02G108500, Glyma.02G135400, Glyma.02G162600, Glyma.02G177800, Glyma.02G178100, Glyma.02G242100, Glyma.02G282900, Glyma.03G003500, Glyma.03G051400, Glyma.03G091600, Glyma.03G123400, Glyma.03G143500, Glyma.03G143600, Glyma.03…	GLYMA.01G009600.1, GLYMA.01G014800.1, GLYMA.01G049100.1, GLYMA.01G086700.1, GLYMA.01G123600.1, GLYMA.01G183700.1, GLYMA.01G200800.1, GLYMA.02G070900.1, GLYMA.02G085900.1, GLYMA.02G098800.1, GLYMA.02G108500.1, GLYMA.02G135400.1, GLYMA.02G162600.1, GLYMA.02G177800.1, GLYMA.02G178100.1, GLYMA.02G242100.1, GLYMA.02G282900.1, GLYMA.03G003500.1, GLYMA.03G051400.1, GLYMA.03G091600.1, GLYMA.03G123400.1, …
	50	GO:0007165	signal transduction	1920	34	9.23	1.8e-11	1.911e-09	Biological Process	Glyma.01G200800, Glyma.02G085900, Glyma.04G062500, Glyma.04G151000, Glyma.05G070200, Glyma.05G144500, Glyma.05G239800, Glyma.06G063500, Glyma.06G213400, Glyma.07G171200, Glyma.07G243300, Glyma.08G046700, Glyma.08G046800, Glyma.08G100900, Glyma.09G040000, Glyma.09G098600, Glyma.09G147100, Glyma.10G101000, Glyma.11G041300, Glyma.11G246400, Glyma.13G155400, Glyma.13G294300, Glyma.14G110600, Glyma.14…	GLYMA.01G200800.1, GLYMA.02G085900.1, GLYMA.04G062500.1, GLYMA.04G151000.1, GLYMA.05G070200.3, GLYMA.05G144500.1, GLYMA.05G239800.1, GLYMA.06G063500.1, GLYMA.06G213400.1, GLYMA.07G171200.1, GLYMA.07G243300.1, GLYMA.08G046700.1, GLYMA.08G046800.1, GLYMA.08G100900.1, GLYMA.09G040000.1, GLYMA.09G098600.1, GLYMA.09G147100.1, GLYMA.10G101000.1, GLYMA.11G041300.1, GLYMA.11G246400.1, GLYMA.13G155400.1, …
	51	GO:0044700	single organism signaling	1925	34	9.25	1.9e-11	1.939e-09	Biological Process	Glyma.01G200800, Glyma.02G085900, Glyma.04G062500, Glyma.04G151000, Glyma.05G070200, Glyma.05G144500, Glyma.05G239800, Glyma.06G063500, Glyma.06G213400, Glyma.07G171200, Glyma.07G243300, Glyma.08G046700, Glyma.08G046800, Glyma.08G100900, Glyma.09G040000, Glyma.09G098600, Glyma.09G147100, Glyma.10G101000, Glyma.11G041300, Glyma.11G246400, Glyma.13G155400, Glyma.13G294300, Glyma.14G110600, Glyma.14…	GLYMA.01G200800.1, GLYMA.02G085900.1, GLYMA.04G062500.1, GLYMA.04G151000.1, GLYMA.05G070200.3, GLYMA.05G144500.1, GLYMA.05G239800.1, GLYMA.06G063500.1, GLYMA.06G213400.1, GLYMA.07G171200.1, GLYMA.07G243300.1, GLYMA.08G046700.1, GLYMA.08G046800.1, GLYMA.08G100900.1, GLYMA.09G040000.1, GLYMA.09G098600.1, GLYMA.09G147100.1, GLYMA.10G101000.1, GLYMA.11G041300.1, GLYMA.11G246400.1, GLYMA.13G155400.1, …
	52	GO:0023052	signaling	1926	34	9.26	1.9e-11	1.939e-09	Biological Process	Glyma.01G200800, Glyma.02G085900, Glyma.04G062500, Glyma.04G151000, Glyma.05G070200, Glyma.05G144500, Glyma.05G239800, Glyma.06G063500, Glyma.06G213400, Glyma.07G171200, Glyma.07G243300, Glyma.08G046700, Glyma.08G046800, Glyma.08G100900, Glyma.09G040000, Glyma.09G098600, Glyma.09G147100, Glyma.10G101000, Glyma.11G041300, Glyma.11G246400, Glyma.13G155400, Glyma.13G294300, Glyma.14G110600, Glyma.14…	GLYMA.01G200800.1, GLYMA.02G085900.1, GLYMA.04G062500.1, GLYMA.04G151000.1, GLYMA.05G070200.3, GLYMA.05G144500.1, GLYMA.05G239800.1, GLYMA.06G063500.1, GLYMA.06G213400.1, GLYMA.07G171200.1, GLYMA.07G243300.1, GLYMA.08G046700.1, GLYMA.08G046800.1, GLYMA.08G100900.1, GLYMA.09G040000.1, GLYMA.09G098600.1, GLYMA.09G147100.1, GLYMA.10G101000.1, GLYMA.11G041300.1, GLYMA.11G246400.1, GLYMA.13G155400.1, …
	53	GO:0007154	cell communication	2195	35	10.55	1.5e-10	1.502e-08	Biological Process	Glyma.01G200800, Glyma.02G085900, Glyma.04G062500, Glyma.04G151000, Glyma.05G070200, Glyma.05G144500, Glyma.05G239800, Glyma.06G063500, Glyma.06G213400, Glyma.07G171200, Glyma.07G243300, Glyma.08G046700, Glyma.08G046800, Glyma.08G100900, Glyma.09G040000, Glyma.09G098600, Glyma.09G147100, Glyma.10G101000, Glyma.11G041300, Glyma.11G246400, Glyma.13G155400, Glyma.13G294300, Glyma.14G110600, Glyma.14…	GLYMA.01G200800.1, GLYMA.02G085900.1, GLYMA.04G062500.1, GLYMA.04G151000.1, GLYMA.05G070200.3, GLYMA.05G144500.1, GLYMA.05G239800.1, GLYMA.06G063500.1, GLYMA.06G213400.1, GLYMA.07G171200.1, GLYMA.07G243300.1, GLYMA.08G046700.1, GLYMA.08G046800.1, GLYMA.08G100900.1, GLYMA.09G040000.1, GLYMA.09G098600.1, GLYMA.09G147100.1, GLYMA.10G101000.1, GLYMA.11G041300.1, GLYMA.11G246400.1, GLYMA.13G155400.1, …
	54	GO:0051716	cellular response to stimulus	3089	35	14.85	8.8e-07	8.648e-05	Biological Process	Glyma.01G200800, Glyma.02G085900, Glyma.04G062500, Glyma.04G151000, Glyma.05G070200, Glyma.05G144500, Glyma.05G239800, Glyma.06G063500, Glyma.06G213400, Glyma.07G171200, Glyma.07G243300, Glyma.08G046700, Glyma.08G046800, Glyma.08G100900, Glyma.09G040000, Glyma.09G098600, Glyma.09G147100, Glyma.10G101000, Glyma.11G041300, Glyma.11G246400, Glyma.13G155400, Glyma.13G294300, Glyma.14G110600, Glyma.14…	GLYMA.01G200800.1, GLYMA.02G085900.1, GLYMA.04G062500.1, GLYMA.04G151000.1, GLYMA.05G070200.3, GLYMA.05G144500.1, GLYMA.05G239800.1, GLYMA.06G063500.1, GLYMA.06G213400.1, GLYMA.07G171200.1, GLYMA.07G243300.1, GLYMA.08G046700.1, GLYMA.08G046800.1, GLYMA.08G100900.1, GLYMA.09G040000.1, GLYMA.09G098600.1, GLYMA.09G147100.1, GLYMA.10G101000.1, GLYMA.11G041300.1, GLYMA.11G246400.1, GLYMA.13G155400.1, …
	55	GO:0010082	regulation of root meristem growth	20	3	0.1	0.00012	0.01158	Biological Process	Glyma.04G062500, Glyma.05G144500, Glyma.07G243300	GLYMA.04G062500.1, GLYMA.05G144500.1, GLYMA.07G243300.1
	56	GO:0080113	regulation of seed growth	4	2	0.02	0.00014	0.01327	Biological Process	Glyma.04G062500, Glyma.07G243300	GLYMA.04G062500.1, GLYMA.07G243300.1
	57	GO:0010452	histone H3-K36 methylation	5	2	0.02	0.00023	0.02105	Biological Process	Glyma.04G151000, Glyma.06G213400	GLYMA.04G151000.1, GLYMA.06G213400.1
	58	GO:0080112	seed growth	5	2	0.02	0.00023	0.02105	Biological Process	Glyma.04G062500, Glyma.07G243300	GLYMA.04G062500.1, GLYMA.07G243300.1
	59	GO:0010158	abaxial cell fate specification	7	2	0.03	0.00047	0.04228	Biological Process	Glyma.11G213700, Glyma.14G211900	GLYMA.11G213700.1, GLYMA.14G211900.1
	60	GO:0010449	root meristem growth	32	3	0.15	0.00049	0.04334	Biological Process	Glyma.04G062500, Glyma.05G144500, Glyma.07G243300	GLYMA.04G062500.1, GLYMA.05G144500.1, GLYMA.07G243300.1
	61	GO:0010075	regulation of meristem growth	36	3	0.17	0.00069	0.06003	Biological Process	Glyma.04G062500, Glyma.05G144500, Glyma.07G243300	GLYMA.04G062500.1, GLYMA.05G144500.1, GLYMA.07G243300.1
	62	GO:0035670	plant-type ovary development	40	3	0.19	0.00094	0.07918	Biological Process	Glyma.09G207300, Glyma.14G211900, Glyma.17G246200	GLYMA.09G207300.1, GLYMA.14G211900.1, GLYMA.17G246200.1
	63	GO:0048481	ovule development	40	3	0.19	0.00094	0.07918	Biological Process	Glyma.09G207300, Glyma.14G211900, Glyma.17G246200	GLYMA.09G207300.1, GLYMA.14G211900.1, GLYMA.17G246200.1
	1	GO:0005634	nucleus	5505	130	27.81	1e-30	1.277e-28	Cellular Component	Glyma.01G009600, Glyma.01G014800, Glyma.01G049100, Glyma.01G086700, Glyma.01G123600, Glyma.01G183700, Glyma.01G200800, Glyma.02G070900, Glyma.02G085900, Glyma.02G098800, Glyma.02G108500, Glyma.02G135400, Glyma.02G162600, Glyma.02G177800, Glyma.02G178100, Glyma.02G242100, Glyma.02G282900, Glyma.03G003500, Glyma.03G051400, Glyma.03G091600, Glyma.03G123400, Glyma.03G143500, Glyma.03G143600, Glyma.03…	GLYMA.01G009600.1, GLYMA.01G014800.1, GLYMA.01G049100.1, GLYMA.01G086700.1, GLYMA.01G123600.1, GLYMA.01G183700.1, GLYMA.01G200800.1, GLYMA.02G070900.1, GLYMA.02G085900.1, GLYMA.02G098800.1, GLYMA.02G108500.1, GLYMA.02G135400.1, GLYMA.02G162600.1, GLYMA.02G177800.1, GLYMA.02G178100.1, GLYMA.02G242100.1, GLYMA.02G282900.1, GLYMA.03G003500.1, GLYMA.03G051400.1, GLYMA.03G091600.1, GLYMA.03G123400.1, …
	2	GO:0043231	intracellular membrane-bounded organelle	10740	130	54.26	1e-30	1.277e-28	Cellular Component	Glyma.01G009600, Glyma.01G014800, Glyma.01G049100, Glyma.01G086700, Glyma.01G123600, Glyma.01G183700, Glyma.01G200800, Glyma.02G070900, Glyma.02G085900, Glyma.02G098800, Glyma.02G108500, Glyma.02G135400, Glyma.02G162600, Glyma.02G177800, Glyma.02G178100, Glyma.02G242100, Glyma.02G282900, Glyma.03G003500, Glyma.03G051400, Glyma.03G091600, Glyma.03G123400, Glyma.03G143500, Glyma.03G143600, Glyma.03…	GLYMA.01G009600.1, GLYMA.01G014800.1, GLYMA.01G049100.1, GLYMA.01G086700.1, GLYMA.01G123600.1, GLYMA.01G183700.1, GLYMA.01G200800.1, GLYMA.02G070900.1, GLYMA.02G085900.1, GLYMA.02G098800.1, GLYMA.02G108500.1, GLYMA.02G135400.1, GLYMA.02G162600.1, GLYMA.02G177800.1, GLYMA.02G178100.1, GLYMA.02G242100.1, GLYMA.02G282900.1, GLYMA.03G003500.1, GLYMA.03G051400.1, GLYMA.03G091600.1, GLYMA.03G123400.1, …
	3	GO:0043227	membrane-bounded organelle	10756	130	54.34	1e-30	1.277e-28	Cellular Component	Glyma.01G009600, Glyma.01G014800, Glyma.01G049100, Glyma.01G086700, Glyma.01G123600, Glyma.01G183700, Glyma.01G200800, Glyma.02G070900, Glyma.02G085900, Glyma.02G098800, Glyma.02G108500, Glyma.02G135400, Glyma.02G162600, Glyma.02G177800, Glyma.02G178100, Glyma.02G242100, Glyma.02G282900, Glyma.03G003500, Glyma.03G051400, Glyma.03G091600, Glyma.03G123400, Glyma.03G143500, Glyma.03G143600, Glyma.03…	GLYMA.01G009600.1, GLYMA.01G014800.1, GLYMA.01G049100.1, GLYMA.01G086700.1, GLYMA.01G123600.1, GLYMA.01G183700.1, GLYMA.01G200800.1, GLYMA.02G070900.1, GLYMA.02G085900.1, GLYMA.02G098800.1, GLYMA.02G108500.1, GLYMA.02G135400.1, GLYMA.02G162600.1, GLYMA.02G177800.1, GLYMA.02G178100.1, GLYMA.02G242100.1, GLYMA.02G282900.1, GLYMA.03G003500.1, GLYMA.03G051400.1, GLYMA.03G091600.1, GLYMA.03G123400.1, …
	4	GO:0043229	intracellular organelle	11721	130	59.22	1e-30	1.277e-28	Cellular Component	Glyma.01G009600, Glyma.01G014800, Glyma.01G049100, Glyma.01G086700, Glyma.01G123600, Glyma.01G183700, Glyma.01G200800, Glyma.02G070900, Glyma.02G085900, Glyma.02G098800, Glyma.02G108500, Glyma.02G135400, Glyma.02G162600, Glyma.02G177800, Glyma.02G178100, Glyma.02G242100, Glyma.02G282900, Glyma.03G003500, Glyma.03G051400, Glyma.03G091600, Glyma.03G123400, Glyma.03G143500, Glyma.03G143600, Glyma.03…	GLYMA.01G009600.1, GLYMA.01G014800.1, GLYMA.01G049100.1, GLYMA.01G086700.1, GLYMA.01G123600.1, GLYMA.01G183700.1, GLYMA.01G200800.1, GLYMA.02G070900.1, GLYMA.02G085900.1, GLYMA.02G098800.1, GLYMA.02G108500.1, GLYMA.02G135400.1, GLYMA.02G162600.1, GLYMA.02G177800.1, GLYMA.02G178100.1, GLYMA.02G242100.1, GLYMA.02G282900.1, GLYMA.03G003500.1, GLYMA.03G051400.1, GLYMA.03G091600.1, GLYMA.03G123400.1, …
	5	GO:0043226	organelle	11758	130	59.41	1e-30	1.277e-28	Cellular Component	Glyma.01G009600, Glyma.01G014800, Glyma.01G049100, Glyma.01G086700, Glyma.01G123600, Glyma.01G183700, Glyma.01G200800, Glyma.02G070900, Glyma.02G085900, Glyma.02G098800, Glyma.02G108500, Glyma.02G135400, Glyma.02G162600, Glyma.02G177800, Glyma.02G178100, Glyma.02G242100, Glyma.02G282900, Glyma.03G003500, Glyma.03G051400, Glyma.03G091600, Glyma.03G123400, Glyma.03G143500, Glyma.03G143600, Glyma.03…	GLYMA.01G009600.1, GLYMA.01G014800.1, GLYMA.01G049100.1, GLYMA.01G086700.1, GLYMA.01G123600.1, GLYMA.01G183700.1, GLYMA.01G200800.1, GLYMA.02G070900.1, GLYMA.02G085900.1, GLYMA.02G098800.1, GLYMA.02G108500.1, GLYMA.02G135400.1, GLYMA.02G162600.1, GLYMA.02G177800.1, GLYMA.02G178100.1, GLYMA.02G242100.1, GLYMA.02G282900.1, GLYMA.03G003500.1, GLYMA.03G051400.1, GLYMA.03G091600.1, GLYMA.03G123400.1, …
	6	GO:0044424	intracellular part	14204	130	71.77	1e-30	1.277e-28	Cellular Component	Glyma.01G009600, Glyma.01G014800, Glyma.01G049100, Glyma.01G086700, Glyma.01G123600, Glyma.01G183700, Glyma.01G200800, Glyma.02G070900, Glyma.02G085900, Glyma.02G098800, Glyma.02G108500, Glyma.02G135400, Glyma.02G162600, Glyma.02G177800, Glyma.02G178100, Glyma.02G242100, Glyma.02G282900, Glyma.03G003500, Glyma.03G051400, Glyma.03G091600, Glyma.03G123400, Glyma.03G143500, Glyma.03G143600, Glyma.03…	GLYMA.01G009600.1, GLYMA.01G014800.1, GLYMA.01G049100.1, GLYMA.01G086700.1, GLYMA.01G123600.1, GLYMA.01G183700.1, GLYMA.01G200800.1, GLYMA.02G070900.1, GLYMA.02G085900.1, GLYMA.02G098800.1, GLYMA.02G108500.1, GLYMA.02G135400.1, GLYMA.02G162600.1, GLYMA.02G177800.1, GLYMA.02G178100.1, GLYMA.02G242100.1, GLYMA.02G282900.1, GLYMA.03G003500.1, GLYMA.03G051400.1, GLYMA.03G091600.1, GLYMA.03G123400.1, …
	7	GO:0005622	intracellular	14726	130	74.4	1e-30	1.277e-28	Cellular Component	Glyma.01G009600, Glyma.01G014800, Glyma.01G049100, Glyma.01G086700, Glyma.01G123600, Glyma.01G183700, Glyma.01G200800, Glyma.02G070900, Glyma.02G085900, Glyma.02G098800, Glyma.02G108500, Glyma.02G135400, Glyma.02G162600, Glyma.02G177800, Glyma.02G178100, Glyma.02G242100, Glyma.02G282900, Glyma.03G003500, Glyma.03G051400, Glyma.03G091600, Glyma.03G123400, Glyma.03G143500, Glyma.03G143600, Glyma.03…	GLYMA.01G009600.1, GLYMA.01G014800.1, GLYMA.01G049100.1, GLYMA.01G086700.1, GLYMA.01G123600.1, GLYMA.01G183700.1, GLYMA.01G200800.1, GLYMA.02G070900.1, GLYMA.02G085900.1, GLYMA.02G098800.1, GLYMA.02G108500.1, GLYMA.02G135400.1, GLYMA.02G162600.1, GLYMA.02G177800.1, GLYMA.02G178100.1, GLYMA.02G242100.1, GLYMA.02G282900.1, GLYMA.03G003500.1, GLYMA.03G051400.1, GLYMA.03G091600.1, GLYMA.03G123400.1, …
	8	GO:0044464	cell part	17135	130	86.57	9.5e-24	1.062e-21	Cellular Component	Glyma.01G009600, Glyma.01G014800, Glyma.01G049100, Glyma.01G086700, Glyma.01G123600, Glyma.01G183700, Glyma.01G200800, Glyma.02G070900, Glyma.02G085900, Glyma.02G098800, Glyma.02G108500, Glyma.02G135400, Glyma.02G162600, Glyma.02G177800, Glyma.02G178100, Glyma.02G242100, Glyma.02G282900, Glyma.03G003500, Glyma.03G051400, Glyma.03G091600, Glyma.03G123400, Glyma.03G143500, Glyma.03G143600, Glyma.03…	GLYMA.01G009600.1, GLYMA.01G014800.1, GLYMA.01G049100.1, GLYMA.01G086700.1, GLYMA.01G123600.1, GLYMA.01G183700.1, GLYMA.01G200800.1, GLYMA.02G070900.1, GLYMA.02G085900.1, GLYMA.02G098800.1, GLYMA.02G108500.1, GLYMA.02G135400.1, GLYMA.02G162600.1, GLYMA.02G177800.1, GLYMA.02G178100.1, GLYMA.02G242100.1, GLYMA.02G282900.1, GLYMA.03G003500.1, GLYMA.03G051400.1, GLYMA.03G091600.1, GLYMA.03G123400.1, …
	9	GO:0005623	cell	17293	130	87.37	3.1e-23	3.079e-21	Cellular Component	Glyma.01G009600, Glyma.01G014800, Glyma.01G049100, Glyma.01G086700, Glyma.01G123600, Glyma.01G183700, Glyma.01G200800, Glyma.02G070900, Glyma.02G085900, Glyma.02G098800, Glyma.02G108500, Glyma.02G135400, Glyma.02G162600, Glyma.02G177800, Glyma.02G178100, Glyma.02G242100, Glyma.02G282900, Glyma.03G003500, Glyma.03G051400, Glyma.03G091600, Glyma.03G123400, Glyma.03G143500, Glyma.03G143600, Glyma.03…	GLYMA.01G009600.1, GLYMA.01G014800.1, GLYMA.01G049100.1, GLYMA.01G086700.1, GLYMA.01G123600.1, GLYMA.01G183700.1, GLYMA.01G200800.1, GLYMA.02G070900.1, GLYMA.02G085900.1, GLYMA.02G098800.1, GLYMA.02G108500.1, GLYMA.02G135400.1, GLYMA.02G162600.1, GLYMA.02G177800.1, GLYMA.02G178100.1, GLYMA.02G242100.1, GLYMA.02G282900.1, GLYMA.03G003500.1, GLYMA.03G051400.1, GLYMA.03G091600.1, GLYMA.03G123400.1, …
	1	GO:0003677	DNA binding	3882	130	15.34	1e-30	6.468e-28	Molecular Function	Glyma.01G009600, Glyma.01G014800, Glyma.01G049100, Glyma.01G086700, Glyma.01G123600, Glyma.01G183700, Glyma.01G200800, Glyma.02G070900, Glyma.02G085900, Glyma.02G098800, Glyma.02G108500, Glyma.02G135400, Glyma.02G162600, Glyma.02G177800, Glyma.02G178100, Glyma.02G242100, Glyma.02G282900, Glyma.03G003500, Glyma.03G051400, Glyma.03G091600, Glyma.03G123400, Glyma.03G143500, Glyma.03G143600, Glyma.03…	GLYMA.01G009600.1, GLYMA.01G014800.1, GLYMA.01G049100.1, GLYMA.01G086700.1, GLYMA.01G123600.1, GLYMA.01G183700.1, GLYMA.01G200800.1, GLYMA.02G070900.1, GLYMA.02G085900.1, GLYMA.02G098800.1, GLYMA.02G108500.1, GLYMA.02G135400.1, GLYMA.02G162600.1, GLYMA.02G177800.1, GLYMA.02G178100.1, GLYMA.02G242100.1, GLYMA.02G282900.1, GLYMA.03G003500.1, GLYMA.03G051400.1, GLYMA.03G091600.1, GLYMA.03G123400.1, …
	2	GO:0003676	nucleic acid binding	6304	130	24.9	1e-30	6.468e-28	Molecular Function	Glyma.01G009600, Glyma.01G014800, Glyma.01G049100, Glyma.01G086700, Glyma.01G123600, Glyma.01G183700, Glyma.01G200800, Glyma.02G070900, Glyma.02G085900, Glyma.02G098800, Glyma.02G108500, Glyma.02G135400, Glyma.02G162600, Glyma.02G177800, Glyma.02G178100, Glyma.02G242100, Glyma.02G282900, Glyma.03G003500, Glyma.03G051400, Glyma.03G091600, Glyma.03G123400, Glyma.03G143500, Glyma.03G143600, Glyma.03…	GLYMA.01G009600.1, GLYMA.01G014800.1, GLYMA.01G049100.1, GLYMA.01G086700.1, GLYMA.01G123600.1, GLYMA.01G183700.1, GLYMA.01G200800.1, GLYMA.02G070900.1, GLYMA.02G085900.1, GLYMA.02G098800.1, GLYMA.02G108500.1, GLYMA.02G135400.1, GLYMA.02G162600.1, GLYMA.02G177800.1, GLYMA.02G178100.1, GLYMA.02G242100.1, GLYMA.02G282900.1, GLYMA.03G003500.1, GLYMA.03G051400.1, GLYMA.03G091600.1, GLYMA.03G123400.1, …
	3	GO:1901363	heterocyclic compound binding	12702	130	50.18	1e-30	6.468e-28	Molecular Function	Glyma.01G009600, Glyma.01G014800, Glyma.01G049100, Glyma.01G086700, Glyma.01G123600, Glyma.01G183700, Glyma.01G200800, Glyma.02G070900, Glyma.02G085900, Glyma.02G098800, Glyma.02G108500, Glyma.02G135400, Glyma.02G162600, Glyma.02G177800, Glyma.02G178100, Glyma.02G242100, Glyma.02G282900, Glyma.03G003500, Glyma.03G051400, Glyma.03G091600, Glyma.03G123400, Glyma.03G143500, Glyma.03G143600, Glyma.03…	GLYMA.01G009600.1, GLYMA.01G014800.1, GLYMA.01G049100.1, GLYMA.01G086700.1, GLYMA.01G123600.1, GLYMA.01G183700.1, GLYMA.01G200800.1, GLYMA.02G070900.1, GLYMA.02G085900.1, GLYMA.02G098800.1, GLYMA.02G108500.1, GLYMA.02G135400.1, GLYMA.02G162600.1, GLYMA.02G177800.1, GLYMA.02G178100.1, GLYMA.02G242100.1, GLYMA.02G282900.1, GLYMA.03G003500.1, GLYMA.03G051400.1, GLYMA.03G091600.1, GLYMA.03G123400.1, …
	4	GO:0097159	organic cyclic compound binding	12705	130	50.19	1e-30	6.468e-28	Molecular Function	Glyma.01G009600, Glyma.01G014800, Glyma.01G049100, Glyma.01G086700, Glyma.01G123600, Glyma.01G183700, Glyma.01G200800, Glyma.02G070900, Glyma.02G085900, Glyma.02G098800, Glyma.02G108500, Glyma.02G135400, Glyma.02G162600, Glyma.02G177800, Glyma.02G178100, Glyma.02G242100, Glyma.02G282900, Glyma.03G003500, Glyma.03G051400, Glyma.03G091600, Glyma.03G123400, Glyma.03G143500, Glyma.03G143600, Glyma.03…	GLYMA.01G009600.1, GLYMA.01G014800.1, GLYMA.01G049100.1, GLYMA.01G086700.1, GLYMA.01G123600.1, GLYMA.01G183700.1, GLYMA.01G200800.1, GLYMA.02G070900.1, GLYMA.02G085900.1, GLYMA.02G098800.1, GLYMA.02G108500.1, GLYMA.02G135400.1, GLYMA.02G162600.1, GLYMA.02G177800.1, GLYMA.02G178100.1, GLYMA.02G242100.1, GLYMA.02G282900.1, GLYMA.03G003500.1, GLYMA.03G051400.1, GLYMA.03G091600.1, GLYMA.03G123400.1, …
	5	GO:0005488	binding	22740	130	89.83	1.2e-21	6.209e-19	Molecular Function	Glyma.01G009600, Glyma.01G014800, Glyma.01G049100, Glyma.01G086700, Glyma.01G123600, Glyma.01G183700, Glyma.01G200800, Glyma.02G070900, Glyma.02G085900, Glyma.02G098800, Glyma.02G108500, Glyma.02G135400, Glyma.02G162600, Glyma.02G177800, Glyma.02G178100, Glyma.02G242100, Glyma.02G282900, Glyma.03G003500, Glyma.03G051400, Glyma.03G091600, Glyma.03G123400, Glyma.03G143500, Glyma.03G143600, Glyma.03…	GLYMA.01G009600.1, GLYMA.01G014800.1, GLYMA.01G049100.1, GLYMA.01G086700.1, GLYMA.01G123600.1, GLYMA.01G183700.1, GLYMA.01G200800.1, GLYMA.02G070900.1, GLYMA.02G085900.1, GLYMA.02G098800.1, GLYMA.02G108500.1, GLYMA.02G135400.1, GLYMA.02G162600.1, GLYMA.02G177800.1, GLYMA.02G178100.1, GLYMA.02G242100.1, GLYMA.02G282900.1, GLYMA.03G003500.1, GLYMA.03G051400.1, GLYMA.03G091600.1, GLYMA.03G123400.1, …
	6	GO:0044212	transcription regulatory region DNA binding	393	14	1.55	5.9e-10	2.134e-07	Molecular Function	Glyma.01G014800, Glyma.01G183700, Glyma.02G242100, Glyma.04G035700, Glyma.06G035700, Glyma.07G106800, Glyma.09G171100, Glyma.09G207300, Glyma.11G213700, Glyma.13G294300, Glyma.14G079000, Glyma.14G211900, Glyma.17G246200, Glyma.18G043000	GLYMA.01G014800.1, GLYMA.01G183700.1, GLYMA.02G242100.1, GLYMA.04G035700.1, GLYMA.06G035700.1, GLYMA.07G106800.1, GLYMA.09G171100.1, GLYMA.09G207300.1, GLYMA.11G213700.1, GLYMA.13G294300.1, GLYMA.14G079000.1, GLYMA.14G211900.1, GLYMA.17G246200.1, GLYMA.18G043000.1
	7	GO:0000975	regulatory region DNA binding	396	14	1.56	6.6e-10	2.134e-07	Molecular Function	Glyma.01G014800, Glyma.01G183700, Glyma.02G242100, Glyma.04G035700, Glyma.06G035700, Glyma.07G106800, Glyma.09G171100, Glyma.09G207300, Glyma.11G213700, Glyma.13G294300, Glyma.14G079000, Glyma.14G211900, Glyma.17G246200, Glyma.18G043000	GLYMA.01G014800.1, GLYMA.01G183700.1, GLYMA.02G242100.1, GLYMA.04G035700.1, GLYMA.06G035700.1, GLYMA.07G106800.1, GLYMA.09G171100.1, GLYMA.09G207300.1, GLYMA.11G213700.1, GLYMA.13G294300.1, GLYMA.14G079000.1, GLYMA.14G211900.1, GLYMA.17G246200.1, GLYMA.18G043000.1
	8	GO:0001067	regulatory region nucleic acid binding	396	14	1.56	6.6e-10	2.134e-07	Molecular Function	Glyma.01G014800, Glyma.01G183700, Glyma.02G242100, Glyma.04G035700, Glyma.06G035700, Glyma.07G106800, Glyma.09G171100, Glyma.09G207300, Glyma.11G213700, Glyma.13G294300, Glyma.14G079000, Glyma.14G211900, Glyma.17G246200, Glyma.18G043000	GLYMA.01G014800.1, GLYMA.01G183700.1, GLYMA.02G242100.1, GLYMA.04G035700.1, GLYMA.06G035700.1, GLYMA.07G106800.1, GLYMA.09G171100.1, GLYMA.09G207300.1, GLYMA.11G213700.1, GLYMA.13G294300.1, GLYMA.14G079000.1, GLYMA.14G211900.1, GLYMA.17G246200.1, GLYMA.18G043000.1
	9	GO:0003700	transcription factor activity, sequence-specific DNA binding	1471	17	5.81	7.1e-05	0.01837	Molecular Function	Glyma.02G085900, Glyma.04G062500, Glyma.05G144500, Glyma.06G063500, Glyma.07G171200, Glyma.07G243300, Glyma.09G040000, Glyma.09G098600, Glyma.13G155400, Glyma.13G294300, Glyma.14G110600, Glyma.15G145200, Glyma.15G206200, Glyma.17G030600, Glyma.17G076000, Glyma.17G217100, Glyma.18G010800	GLYMA.02G085900.1, GLYMA.04G062500.1, GLYMA.05G144500.1, GLYMA.06G063500.1, GLYMA.07G171200.1, GLYMA.07G243300.1, GLYMA.09G040000.1, GLYMA.09G098600.1, GLYMA.13G155400.1, GLYMA.13G294300.1, GLYMA.14G110600.1, GLYMA.15G145200.1, GLYMA.15G206200.1, GLYMA.17G030600.1, GLYMA.17G076000.2, GLYMA.17G217100.1, GLYMA.18G010800.1
	10	GO:0001071	nucleic acid binding transcription factor activity	1472	17	5.81	7.1e-05	0.01837	Molecular Function	Glyma.02G085900, Glyma.04G062500, Glyma.05G144500, Glyma.06G063500, Glyma.07G171200, Glyma.07G243300, Glyma.09G040000, Glyma.09G098600, Glyma.13G155400, Glyma.13G294300, Glyma.14G110600, Glyma.15G145200, Glyma.15G206200, Glyma.17G030600, Glyma.17G076000, Glyma.17G217100, Glyma.18G010800	GLYMA.02G085900.1, GLYMA.04G062500.1, GLYMA.05G144500.1, GLYMA.06G063500.1, GLYMA.07G171200.1, GLYMA.07G243300.1, GLYMA.09G040000.1, GLYMA.09G098600.1, GLYMA.13G155400.1, GLYMA.13G294300.1, GLYMA.14G110600.1, GLYMA.15G145200.1, GLYMA.15G206200.1, GLYMA.17G030600.1, GLYMA.17G076000.2, GLYMA.17G217100.1, GLYMA.18G010800.1

## Sheet: Table. S4
	Table S4. The Ka, Ks, and Ka/Ks analysis and divergence event of duplicated GLK gene pairs in soybean.
	Genes ID	Duplicate 1	Genes ID	Duplicate 2	Ka	Ks	Ka/Ks	Duplication date (MY)	Genes Duplication
	GmGLK1	Glyma.01G009600.1	GmGLK62	Glyma.09G211400.1	0.0407	0.1738	0.2344	14.2459	Segmentally Duplicated
	GmGLK2	Glyma.01G014800.1	GmGLK61	Glyma.09G207300.1	0.0193	0.1367	0.1409	11.2049	Segmentally Duplicated
	GmGLK3	Glyma.01G049100.1	GmGLK11	Glyma.02G108500.1	0.0318	0.1286	0.2475	10.5409	Segmentally Duplicated
	GmGLK3	Glyma.01G049100.1	GmGLK45	Glyma.07G229800.1	0.1921	0.5969	0.3219	48.9262	Segmentally Duplicated
	GmGLK3	Glyma.01G049100.1	GmGLK127	Glyma.20G035300.1	0.2010	0.593	0.339	48.6065	Segmentally Duplicated
	GmGLK4	Glyma.01G086700.1	GmGLK10	Glyma.02G098800.1	0.0782	0.1744	0.4481	14.295	Segmentally Duplicated
	GmGLK4	Glyma.01G086700.1	GmGLK66	Glyma.10G204200.1	0.2871	1.1326	0.2535	92.836	Segmentally Duplicated
	GmGLK4	Glyma.01G086700.1	GmGLK129	Glyma.20G186500.1	0.288	1.1166	0.2579	91.5245	Segmentally Duplicated
	GmGLK5	Glyma.01G123600.1	GmGLK19	Glyma.03G051400.1	0.0487	0.1195	0.4078	9.795	Segmentally Duplicated
	GmGLK5	Glyma.01G123600.1	GmGLK40	Glyma.07G153900.1	0.2993	0.7563	0.3957	61.9918	Segmentally Duplicated
	GmGLK5	Glyma.01G123600.1	GmGLK113	Glyma.18G204900.1	0.2814	0.8548	0.3292	70.0655	Segmentally Duplicated
	GmGLK6	Glyma.01G183700.1	GmGLK69	Glyma.11G058600.1	0.0363	0.1488	0.2438	12.1967	Segmentally Duplicated
	GmGLK7	Glyma.01G200800.1	GmGLK30	Glyma.05G070200.1	0.1514	0.5875	0.2577	48.1557	Segmentally Duplicated
	GmGLK7	Glyma.01G200800.1	GmGLK68	Glyma.11G041300.1	0.0325	0.0764	0.4251	6.2622	Segmentally Duplicated
	GmGLK7	Glyma.01G200800.1	GmGLK105	Glyma.17G152800.1	0.1537	0.5679	0.2707	46.5491	Segmentally Duplicated
	GmGLK8	Glyma.02G070900.1	GmGLK100	Glyma.16G152200.1	0.025	0.1016	0.2464	8.3278	Segmentally Duplicated
	GmGLK9	Glyma.02G085900.1	GmGLK42	Glyma.07G171200.1	0.0451	0.1015	0.4441	8.3196	Segmentally Duplicated
	GmGLK10	Glyma.02G098800.1	GmGLK66	Glyma.10G204200.1	0.2933	1.1001	0.2666	90.1721	Segmentally Duplicated
	GmGLK10	Glyma.02G098800.1	GmGLK129	Glyma.20G186500.1	0.3206	1.1571	0.2771	94.8442	Segmentally Duplicated
	GmGLK11	Glyma.02G108500.1	GmGLK45	Glyma.07G229800.1	0.19	0.5441	0.3493	44.5983	Segmentally Duplicated
	GmGLK11	Glyma.02G108500.1	GmGLK127	Glyma.20G035300.1	0.1767	0.5586	0.3164	45.7868	Segmentally Duplicated
	GmGLK12	Glyma.02G135400.1	GmGLK44	Glyma.07G209500.1	0.0366	0.1615	0.2269	13.2377	Segmentally Duplicated
	GmGLK14	Glyma.02G177800.1	GmGLK58	Glyma.09G113100.1	0.0621	0.1922	0.323	15.754	Segmentally Duplicated
	GmGLK15	Glyma.02G178100.1	GmGLK23	Glyma.03G143600.1	0.2382	0.7747	0.3075	63.501	Segmentally Duplicated
	GmGLK15	Glyma.02G178100.1	GmGLK57	Glyma.09G113000.1	0.0537	0.1369	0.3924	11.2213	Segmentally Duplicated
	GmGLK15	Glyma.02G178100.1	GmGLK122	Glyma.19G146600.1	0.2394	0.8157	0.2935	66.8606	Segmentally Duplicated
	GmGLK16	Glyma.02G242100.1	GmGLK72	Glyma.11G213700.1	0.2372	0.745	0.3184	61.0655	Segmentally Duplicated
	GmGLK16	Glyma.02G242100.1	GmGLK91	Glyma.14G211900.1	0.051	0.1286	0.3963	10.5409	Segmentally Duplicated
	GmGLK16	Glyma.02G242100.1	GmGLK110	Glyma.18G043000.1	0.2317	0.7741	0.2993	63.4508	Segmentally Duplicated
	GmGLK17	Glyma.02G282900.1	GmGLK87	Glyma.14G031500.1	0.0772	0.1252	0.6169	10.2622	Segmentally Duplicated
	GmGLK17	Glyma.02G282900.1	GmGLK111	Glyma.18G113400.1	0.3623	0.7368	0.4917	60.3934	Segmentally Duplicated
	GmGLK18	Glyma.03G003500.1	GmGLK119	Glyma.19G122700.1	0.0305	0.1097	0.2781	8.9918	Segmentally Duplicated
	GmGLK19	Glyma.03G051400.1	GmGLK40	Glyma.07G153900.1	0.2615	0.8416	0.3107	68.9836	Segmentally Duplicated
	GmGLK19	Glyma.03G051400.1	GmGLK113	Glyma.18G204900.1	0.2555	0.9165	0.2788	75.1229	Segmentally Duplicated
	GmGLK21	Glyma.03G123400.1	GmGLK120	Glyma.19G127000.1	0.0445	0.2542	0.1752	20.836	Segmentally Duplicated
	GmGLK22	Glyma.03G143500.1	GmGLK121	Glyma.19G146500.1	0.0529	0.1738	0.3043	14.245	Segmentally Duplicated
	GmGLK23	Glyma.03G143600.1	GmGLK57	Glyma.09G113000.1	0.2214	0.7191	0.3079	58.9426	Segmentally Duplicated
	GmGLK23	Glyma.03G143600.1	GmGLK122	Glyma.19G146600.1	0.0429	0.1593	0.269	13.0573	Segmentally Duplicated
	GmGLK24	Glyma.03G166400.1	GmGLK63	Glyma.10G039700.1	0.1857	0.446	0.4164	36.5573	Segmentally Duplicated
	GmGLK24	Glyma.03G166400.1	GmGLK81	Glyma.13G126200.1	0.1763	0.4425	0.3984	36.2704	Segmentally Duplicated
	GmGLK24	Glyma.03G166400.1	GmGLK123	Glyma.19G167500.1	0.0328	0.0837	0.3921	6.8606	Segmentally Duplicated
	GmGLK25	Glyma.03G250000.1	GmGLK124	Glyma.19G247600.1	0.0574	0.1137	0.5052	9.3196	Segmentally Duplicated
	GmGLK26	Glyma.04G035700.1	GmGLK35	Glyma.06G035700.1	0.0389	0.0812	0.4788	6.6557	Segmentally Duplicated
	GmGLK26	Glyma.04G035700.1	GmGLK88	Glyma.14G079000.1	0.3028	0.6736	0.4495	55.2131	Segmentally Duplicated
	GmGLK26	Glyma.04G035700.1	GmGLK108	Glyma.17G246200.1	0.3094	0.7209	0.4291	59.0901	Segmentally Duplicated
	GmGLK27	Glyma.04G062500.1	GmGLK36	Glyma.06G063500.1	0.0449	0.0963	0.466	7.8934	Segmentally Duplicated
	GmGLK27	Glyma.04G062500.1	GmGLK89	Glyma.14G110600.1	0.2131	0.51	0.4179	41.8032	Segmentally Duplicated
	GmGLK27	Glyma.04G062500.1	GmGLK107	Glyma.17G217100.1	0.2009	0.532	0.3775	43.6065	Segmentally Duplicated
	GmGLK28	Glyma.04G151000.1	GmGLK29	Glyma.05G011500.1	0.2101	0.9732	0.2159	79.7704	Segmentally Duplicated
	GmGLK28	Glyma.04G151000.1	GmGLK37	Glyma.06G213400.1	0.0771	0.1622	0.4757	13.295	Segmentally Duplicated
	GmGLK28	Glyma.04G151000.1	GmGLK104	Glyma.17G119600.1	0.1869	0.8826	0.2118	72.3442	Segmentally Duplicated
	GmGLK29	Glyma.05G011500.1	GmGLK104	Glyma.17G119600.1	0.0313	0.1388	0.0313	11.3771	Segmentally Duplicated
	GmGLK29	Glyma.05G011500.1	GmGLK37	Glyma.06G213400.1	0.1944	0.933	0.2084	76.4754	Segmentally Duplicated
	GmGLK30	Glyma.05G070200.1	GmGLK68	Glyma.11G041300.1	0.1484	0.5895	0.2517	48.3196	Segmentally Duplicated
	GmGLK30	Glyma.05G070200.1	GmGLK105	Glyma.17G152800.1	0.039	0.0868	0.449	7.11475	Segmentally Duplicated
	GmGLK31	Glyma.05G144500.1	GmGLK49	Glyma.08G100900.1	0.0271	0.0995	0.2724	8.1557	Segmentally Duplicated
	GmGLK31	Glyma.05G144500.1	GmGLK73	Glyma.11G246400.1	0.147	0.5859	0.2508	48.0245	Segmentally Duplicated
	GmGLK31	Glyma.05G144500.1	GmGLK109	Glyma.18G010800.1	0.148	0.6165	0.2401	50.5327	Segmentally Duplicated
	GmGLK32	Glyma.05G158900.1	GmGLK50	Glyma.08G116700.1	0.0439	0.1254	0.35	10.2786	Segmentally Duplicated
	GmGLK32	Glyma.05G158900.1	GmGLK83	Glyma.13G228900.1	0.2842	0.5528	0.514	45.3114	Segmentally Duplicated
	GmGLK32	Glyma.05G158900.1	GmGLK92	Glyma.15G083600.1	0.2624	0.5685	0.4616	46.5983	Segmentally Duplicated
	GmGLK35	Glyma.06G035700.1	GmGLK88	Glyma.14G079000.1	0.305	0.631	0.4834	51.7213	Segmentally Duplicated
	GmGLK35	Glyma.06G035700.1	GmGLK108	Glyma.17G246200.1	0.6905	0.6905	0.4424	56.5983	Segmentally Duplicated
	GmGLK36	Glyma.06G063500.1	GmGLK89	Glyma.14G110600.1	0.2152	0.5356	0.4017	43.9016	Segmentally Duplicated
	GmGLK36	Glyma.06G063500.1	GmGLK107	Glyma.17G217100.1	0.204	0.5621	0.363	46.0737	Segmentally Duplicated
	GmGLK37	Glyma.06G213400.1	GmGLK104	Glyma.17G119600.1	0.1736	0.854	0.2032	70.001	Segmentally Duplicated
	GmGLK38	Glyma.06G289300.1	GmGLK76	Glyma.12G117700.1	0.0505	0.1169	0.4318	9.5819	Segmentally Duplicated
	GmGLK38	Glyma.06G289300.1	GmGLK79	Glyma.12G206600.1	0.2048	0.6615	0.3096	54.2213	Segmentally Duplicated
	GmGLK39	Glyma.07G106800.1	GmGLK60	Glyma.09G171100.1	0.0454	0.1363	0.333	11.1721	Segmentally Duplicated
	GmGLK40	Glyma.07G153900.1	GmGLK113	Glyma.18G204900.1	0.0264	0.1045	0.2529	8.5655	Segmentally Duplicated
	GmGLK41	Glyma.07G158600.1	GmGLK125	Glyma.20G006000.1	0.0383	0.0916	0.4178	7.508	Segmentally Duplicated
	GmGLK43	Glyma.07G178500.1	GmGLK126	Glyma.20G009800.1	0.0466	0.0784	0.5944	6.4262	Segmentally Duplicated
	GmGLK45	Glyma.07G229800.1	GmGLK127	Glyma.20G035300.1	0.031	0.0935	0.3317	7.6639	Segmentally Duplicated
	GmGLK46	Glyma.07G243300.1	GmGLK55	Glyma.09G040000.1	0.1299	0.6821	0.1904	55.9098	Segmentally Duplicated
	GmGLK46	Glyma.07G243300.1	GmGLK96	Glyma.15G145200.1	0.1212	0.6226	0.1946	51.0327	Segmentally Duplicated
	GmGLK46	Glyma.07G243300.1	GmGLK102	Glyma.17G030600.1	0.0245	0.1488	0.1649	12.1967	Segmentally Duplicated
	GmGLK47	Glyma.08G046700.1	GmGLK48	Glyma.08G046800.1	0.5468	1.0229	0.5346	83.8442	Tandemly Duplicated
	GmGLK49	Glyma.08G100900.1	GmGLK73	Glyma.11G246400.1	0.1572	0.6012	0.2614	49.2786	Segmentally Duplicated
	GmGLK49	Glyma.08G100900.1	GmGLK109	Glyma.18G010800.1	0.1689	0.5882	0.2872	48.2131	Segmentally Duplicated
	GmGLK50	Glyma.08G116700.1	GmGLK83	Glyma.13G228900.1	0.2707	0.6452	0.4195	52.8852	Segmentally Duplicated
	GmGLK50	Glyma.08G116700.1	GmGLK92	Glyma.15G083600.1	0.2681	0.6621	0.405	54.2704	Segmentally Duplicated
	GmGLK51	Glyma.08G163500.1	GmGLK99	Glyma.15G263700.1	0.0211	0.1282	0.1649	10.5081	Segmentally Duplicated
	GmGLK52	Glyma.09G004500.1	GmGLK93	Glyma.15G109100.1	0.0753	0.1131	0.6655	9.2704	Segmentally Duplicated
	GmGLK53	Glyma.09G017300.1	GmGLK94	Glyma.15G123000.1	0.013	0.1722	0.0754	14.1147	Segmentally Duplicated
	GmGLK54	Glyma.09G017400.1	GmGLK95	Glyma.15G123100.1	0.0289	0.1239	0.2331	10.1557	Segmentally Duplicated
	GmGLK55	Glyma.09G040000.1	GmGLK96	Glyma.15G145200.1	0.0359	0.1205	0.2979	9.877	Segmentally Duplicated
	GmGLK55	Glyma.09G040000.1	GmGLK102	Glyma.17G030600.1	0.1349	0.6668	0.2022	54.6557	Segmentally Duplicated
	GmGLK57	Glyma.09G113000.1	GmGLK122	Glyma.19G146600.1	0.2347	0.7631	0.3076	62.5491	Segmentally Duplicated
	GmGLK59	Glyma.09G147100.1	GmGLK101	Glyma.16G198800.1	0.1375	0.2007	0.6853	16.4508	Segmentally Duplicated
	GmGLK63	Glyma.10G039700.1	GmGLK81	Glyma.13G126200.1	0.0345	0.0561	0.6153	4.5983	Segmentally Duplicated
	GmGLK63	Glyma.10G039700.1	GmGLK123	Glyma.19G167500.1	0.1745	0.453	0.3853	37.1311	Segmentally Duplicated
	GmGLK65	Glyma.10G196600.1	GmGLK130	Glyma.20G193600.1	0.0866	0.2352	0.368	19.2786	Segmentally Duplicated
	GmGLK66	Glyma.10G204200.1	GmGLK129	Glyma.20G186500.1	0.0527	0.0741	0.7109	6.0737	Segmentally Duplicated
	GmGLK68	Glyma.11G041300.1	GmGLK105	Glyma.17G152800.1	0.1482	0.5983	0.2477	49.0409	Segmentally Duplicated
	GmGLK70	Glyma.11G136600.1	GmGLK74	Glyma.12G060200.1	0.0281	0.221	0.1271	18.1147	Segmentally Duplicated
	GmGLK71	Glyma.11G183400.1	GmGLK75	Glyma.12G089100.1	0.0668	0.1516	0.4409	12.4262	Segmentally Duplicated
	GmGLK71	Glyma.11G183400.1	GmGLK78	Glyma.12G184700.1	0.1776	0.746	0.2381	61.1475	Segmentally Duplicated
	GmGLK71	Glyma.11G183400.1	GmGLK86	Glyma.13G316600.1	0.1868	0.7416	0.2519	60.7868	Segmentally Duplicated
	GmGLK72	Glyma.11G213700.1	GmGLK91	Glyma.14G211900.1	0.216	0.7229	0.2988	59.254	Segmentally Duplicated
	GmGLK72	Glyma.11G213700.1	GmGLK110	Glyma.18G043000.1	0.044	0.1203	0.3657	9.8606	Segmentally Duplicated
	GmGLK75	Glyma.12G089100.1	GmGLK78	Glyma.12G184700.1	0.1334	0.6898	0.1933	56.5409	Segmentally Duplicated
	GmGLK75	Glyma.12G089100.1	GmGLK86	Glyma.13G316600.1	0.1347	0.6909	0.195	56.6311	Segmentally Duplicated
	GmGLK76	Glyma.12G117700.1	GmGLK79	Glyma.12G206600.1	0.2102	0.6366	0.3303	52.1803	Segmentally Duplicated
	GmGLK78	Glyma.12G184700.1	GmGLK86	Glyma.13G316600.1	0.0328	0.0999	0.3285	8.1885	Segmentally Duplicated
	GmGLK80	Glyma.12G211600.1	GmGLK84	Glyma.13G290100.1	0.0633	0.1982	0.3193	16.2459	Segmentally Duplicated
	GmGLK81	Glyma.13G126200.1	GmGLK123	Glyma.19G167500.1	0.1692	0.4326	0.3912	35.459	Segmentally Duplicated
	GmGLK82	Glyma.13G155400.1	GmGLK103	Glyma.17G076000.2	0.073	0.1722	0.424	14.1147	Segmentally Duplicated
	GmGLK83	Glyma.13G228900.1	GmGLK92	Glyma.15G083600.1	0.0516	0.1047	0.493	8.5819	Segmentally Duplicated
	GmGLK85	Glyma.14G079000.1	GmGLK103	Glyma.17G246200.1	0.0389	0.1151	0.3379	9.4344	Segmentally Duplicated
	GmGLK86	Glyma.14G110600.1	GmGLK107	Glyma.17G217100.1	0.0443	0.1488	0.2976	12.1967	Segmentally Duplicated
	GmGLK87	Glyma.14G031500.1	GmGLK111	Glyma.18G113400.1	0.3118	0.7497	0.4158	61.4508	Segmentally Duplicated
	GmGLK91	Glyma.14G211900.1	GmGLK110	Glyma.18G043000.1	0.2027	0.7433	0.2727	60.9262	Segmentally Duplicated
	GmGLK96	Glyma.15G145200.1	GmGLK102	Glyma.17G030600.1	0.1165	0.673	0.1165	55.1639	Segmentally Duplicated

## Sheet: Table. S5
		Table S5. Cis-acting element analysis of soybean GLK member promoter region.
	Gene name	Gene Id#	Phytohormone resposive											Light resonsive																									Plant growth and development									Abiotic and biotic stresses
			ABRE	AuxRR-CORE	CGTCA-motif	GARE-motif	P-box	TATC-box	TCA-element	TGA-box	TGACG-motif	TGA-element		ACE	AE-box	ATCT-motif	ATC-motif	AT1-motif	Box 4	Box II	Circadian	chs-CMA1a	chs-CMA2a	GA-motif	GATA-motif	G-box	CCAATC	CCAATG	GT1-motif	GTGGC-motif	I-box	LAMP-element	MRE	Sp1	3-AF1 binding site	TCCC-motif	TCT-motif		A-box	AT-rich element	CAT-box	CCAAT-box	GCN4_motif	O2-site	RY-element	MBSI		ARE	GC-motif
	GmGLK1	Glyma.01G009600.1	5	0	2	0	2	2	2	0	2	0		1	1	0	0	0	9	0	0	0	0	0	1	5	1	1	1	0	0	0	0	0	0	1	1		0	0	0	1	0	1	0	0		0	0
	GmGLK2	Glyma.01G014800.1	5	0	2	0	0	0	1	0	2	1		0	1	1	0	0	2	0	0	0	0	1	0	5	2	0	0	0	1	0	0	0	0	1	1		0	1	0	0	0	0	0	0		2	0
	GmGLK3	Glyma.01G049100.1	0	0	0	0	1	1	0	0	0	0		0	2	1	0	0	1	0	0	0	0	0	0	0	2	1	1	0	0	0	0	0	0	0	1		0	0	2	0	0	0	1	0		0	0
	GmGLK4	Glyma.01G086700.1	0	0	1	1	0	0	0	0	1	1		0	0	0	0	0	11	0	0	2	1	2	1	0	1	0	0	0	0	0	0	0	1	1	1		1	0	0	0	0	0	0	0		0	0
	GmGLK5	Glyma.01G123600.1	1	1	1	0	0	0	0	0	1	0		0	1	0	0	0	3	0	0	0	0	0	0	1	1	0	2	0	0	0	0	0	0	0	1		0	1	0	0	1	0	0	0		1	0
	GmGLK6	Glyma.01G183700.1	1	0	1	0	0	0	0	0	1	1		0	0	1	0	0	10	0	0	5	0	2	1	1	2	0	0	0	0	0	1	0	0	0	0		0	0	0	0	0	0	0	0		2	0
	GmGLK7	Glyma.01G200800.1	1	0	0	0	0	0	1	0	0	2		0	1	0	0	0	2	0	0	1	0	0	0	0	0	0	1	0	0	0	0	0	0	0	2		0	0	1	0	0	0	0	0		8	0
	GmGLK8	Glyma.02G070900.1	0	0	1	0	0	1	1	0	1	0		0	1	0	0	0	1	0	1	0	0	0	2	0	2	3	0	0	0	0	0	0	0	1	0		0	1	1	0	0	0	0	0		1	0
	GmGLK9	Glyma.02G085900.1	0	0	1	1	2	0	0	0	1	2		0	1	0	0	0	2	0	0	0	0	0	0	1	3	1	2	0	5	1	0	0	0	1	0		0	1	0	1	0	1	0	0		1	0
	GmGLK10	Glyma.02G098800.1	0	0	0	0	0	1	0	0	0	1		0	0	0	0	0	5	0	0	0	0	0	0	0	0	0	0	0	0	0	0	0	0	0	1		1	0	0	0	0	0	0	0		2	0
	GmGLK11	Glyma.02G108500.1	0	0	0	0	0	1	2	0	0	1		0	1	1	1	0	2	0	1	0	0	0	0	0	3	1	1	0	0	0	0	0	0	0	2		0	0	2	0	0	0	0	0		2	0
	GmGLK12	Glyma.02G135400.1	2	0	0	0	0	0	1	0	0	1		0	0	0	1	0	2	0	0	0	0	0	1	3	1	1	1	0	1	0	0	0	0	1	0		0	0	0	0	0	0	0	0		3	0
	GmGLK13	Glyma.02G162600.1	1	0	1	0	0	1	2	0	1	1		1	1	0	0	0	1	0	0	0	0	0	0	0	0	1	0	0	0	0	0	0	0	0	0		0	0	1	0	0	0	0	0		4	0
	GmGLK14	Glyma.02G177800.1	2	0	0	1	0	0	1	0	0	1		1	1	1	0	0	9	0	1	0	0	0	0	2	1	0	4	0	0	0	0	0	0	0	2		0	0	0	1	0	0	0	0		0	0
	GmGLK15	Glyma.02G178100.1	1	0	0	0	1	0	0	0	0	0		0	1	0	0	1	3	0	0	0	0	0	0	1	2	0	1	0	0	0	0	1	0	0	0		0	1	0	0	1	1	0	0		2	0
	GmGLK16	Glyma.02G242100.1	0	0	1	0	0	0	1	0	1	0		0	0	0	0	1	4	0	1	0	0	0	0	0	1	1	0	0	0	0	0	0	0	0	4		0	0	0	0	0	0	0	0		1	0
	GmGLK17	Glyma.02G282900.1	1	0	2	0	2	0	1	0	2	0		0	0	0	0	0	6	0	0	0	0	0	0	1	0	2	0	0	0	0	0	0	0	0	0		0	0	0	0	0	0	0	0		1	0
	GmGLK18	Glyma.03G003500.1	9	0	1	0	0	0	0	0	1	5		0	0	0	0	0	2	0	0	0	0	1	0	9	3	4	0	0	0	0	0	0	0	2	1		1	0	0	0	0	0	0	0		3	0
	GmGLK19	Glyma.03G051400.1	5	0	0	0	0	1	0	0	0	0		0	2	0	0	0	6	1	0	0	0	1	0	5	0	1	0	0	1	0	0	0	0	0	1		1	0	0	1	2	0	0	0		3	0
	GmGLK20	Glyma.03G091600.1	0	0	0	0	0	0	0	0	0	0		0	2	1	0	0	5	0	0	2	0	0	4	0	2	1	0	0	1	0	0	0	0	0	2		0	1	0	0	1	0	0	0		2	0
	GmGLK21	Glyma.03G123400.1	0	0	1	1	1	1	0	0	1	0		0	1	1	0	0	7	0	0	0	0	0	1	0	1	1	0	0	0	0	0	0	0	1	1		0	0	0	1	0	0	0	0		1	0
	GmGLK22	Glyma.03G143500.1	0	0	0	0	0	0	0	0	0	0		1	0	0	0	0	8	0	0	0	0	1	1	0	0	0	2	0	3	0	1	0	0	0	0		0	1	0	0	0	0	0	1		0	0
	GmGLK23	Glyma.03G143600.1	6	0	1	0	0	0	1	0	1	0		0	1	0	0	0	5	0	0	0	0	0	1	6	1	1	2	0	0	0	1	0	0	0	1		0	0	0	1	0	0	0	0		2	0
	GmGLK24	Glyma.03G166400.1	5	0	3	0	2	1	0	0	3	1		0	0	0	0	0	1	0	1	0	0	2	1	6	1	4	2	0	0	0	0	1	0	0	4		0	0	0	0	0	1	0	1		4	0
	GmGLK25	Glyma.03G250000.1	3	0	2	0	0	0	1	0	2	0		0	1	1	0	0	3	0	0	0	0	0	0	5	1	1	0	0	1	0	0	0	0	0	2		0	0	0	0	0	2	0	0		3	0
	GmGLK26	Glyma.04G035700.1	1	0	0	0	0	0	0	0	0	0		0	0	0	1	0	2	0	0	0	0	0	1	1	2	1	3	0	0	0	2	0	1	1	4		0	0	0	0	0	2	0	0		1	0
	GmGLK27	Glyma.04G062500.1	1	0	1	0	0	0	1	0	1	0		0	0	0	0	0	1	0	0	1	0	0	1	2	0	0	0	0	0	0	0	0	1	0	0		0	0	0	0	2	0	0	0		2	0
	GmGLK28	Glyma.04G151000.1	0	1	0	0	1	0	1	0	0	0		0	1	0	0	0	3	0	0	1	0	0	2	1	1	0	3	0	1	0	0	0	0	0	0		0	2	0	0	0	0	0	0		1	0
	GmGLK29	Glyma.05G011500.1	6	0	0	0	0	0	1	0	0	0		0	1	0	0	0	5	0	1	0	0	1	1	7	2	2	0	0	1	1	0	0	0	1	4		0	0	0	0	0	0	0	0		4	0
	GmGLK30	Glyma.05G070200.3	2	1	0	0	1	1	2	0	0	0		0	0	0	0	0	5	0	1	0	0	0	0	3	2	3	0	0	0	0	1	0	1	0	0		1	0	1	0	0	1	1	0		2	0
	GmGLK31	Glyma.05G144500.1	4	0	2	0	0	0	4	0	2	0		0	0	1	0	0	5	0	0	0	0	0	1	6	0	1	1	0	1	0	0	0	0	0	1		0	0	0	1	0	0	0	0		4	0
	GmGLK32	Glyma.05G158900.1	1	0	0	0	2	0	1	0	0	0		0	0	0	0	0	3	0	1	0	0	0	0	1	0	2	2	0	0	0	0	0	0	2	0		0	0	0	0	0	3	0	0		1	0
	GmGLK33	Glyma.05G239500.1	5	0	1	0	1	0	0	0	1	1		0	1	0	0	0	6	0	1	0	0	1	0	5	1	0	0	0	0	0	1	0	0	2	0		0	1	0	0	0	0	0	1		1	0
	GmGLK34	Glyma.05G239800.1	1	0	1	0	0	1	0	0	1	1		0	0	2	0	0	1	0	0	0	0	0	2	2	2	2	0	0	2	0	0	1	1	0	0		0	0	1	0	1	0	0	0		2	0
	GmGLK35	Glyma.06G035700.1	0	0	2	1	2	0	0	0	2	1		0	0	0	0	0	7	0	0	1	0	1	0	0	1	0	0	0	0	0	1	0	0	0	1		0	0	0	0	0	0	0	0		1	0
	GmGLK36	Glyma.06G063500.1	2	0	0	0	0	0	1	0	0	0		0	1	0	0	0	5	0	0	2	0	0	1	3	0	1	0	0	0	0	0	0	0	0	0		0	0	0	0	1	0	0	0		1	0
	GmGLK37	Glyma.06G213400.1	2	1	1	2	0	0	2	0	1	0		0	1	0	0	0	5	0	0	0	0	0	2	3	0	0	0	0	0	0	0	0	0	0	0		0	0	0	0	0	0	0	0		2	0
	GmGLK38	Glyma.06G289300.1	2	0	1	0	0	0	0	0	1	0		0	0	0	0	0	6	0	0	1	0	1	1	2	1	1	4	0	0	0	0	0	0	0	0		0	0	0	0	0	0	0	0		2	0
	GmGLK39	Glyma.07G106800.1	2	0	0	0	0	0	0	0	0	0		0	0	0	0	0	9	0	0	0	0	0	0	3	0	0	0	0	0	0	1	0	0	0	0		0	1	0	0	1	1	0	0		0	0
	GmGLK40	Glyma.07G153900.1	1	0	0	0	0	0	0	0	0	0		1	0	0	0	0	7	0	1	0	0	0	2	1	1	1	2	0	0	0	1	0	0	0	1		0	0	1	0	0	0	0	0		1	0
	GmGLK41	Glyma.07G158600.1	2	0	2	1	1	0	0	0	2	0		0	2	0	0	0	4	0	0	1	0	0	0	2	0	2	1	0	1	0	0	0	0	2	3		0	1	0	0	0	0	0	0		2	0
	GmGLK42	Glyma.07G171200.1	3	0	2	0	0	0	0	0	2	2		1	0	0	0	0	8	0	1	1	0	1	0	1	0	0	3	0	0	0	3	0	0	0	1		0	0	0	0	0	0	0	0		7	0
	GmGLK43	Glyma.07G178500.1	2	0	0	0	0	0	2	0	0	0		0	0	1	0	0	6	0	0	0	0	0	1	2	3	0	1	0	0	0	0	0	0	1	0		0	0	0	0	1	0	0	0		0	0
	GmGLK44	Glyma.07G209500.1	0	0	0	0	0	0	0	0	0	1		0	1	0	0	1	6	0	1	0	0	2	2	0	0	1	2	0	3	0	0	0	1	2	2		0	1	0	0	0	0	0	0		1	0
	GmGLK45	Glyma.07G229800.1	0	0	0	0	0	0	0	0	0	1		0	0	1	0	0	0	0	0	0	0	0	1	1	2	1	1	0	0	0	1	0	1	0	0		0	0	1	0	0	0	0	0		3	0
	GmGLK46	Glyma.07G243300.1	0	0	1	0	0	0	1	0	1	0		1	0	0	0	0	10	0	1	0	0	1	1	0	0	1	2	0	0	0	0	0	0	0	2		0	0	1	1	0	0	0	0		1	0
	GmGLK47	Glyma.08G046700.1	1	0	1	0	0	0	0	0	1	0		0	1	0	0	1	3	0	1	2	0	0	1	1	0	1	0	0	1	0	0	0	0	0	0		0	0	1	0	0	0	0	0		3	0
	GmGLK48	Glyma.08G046800.1	0	0	0	0	0	0	1	0	0	0		0	0	3	0	0	3	0	0	2	0	0	0	0	2	0	0	0	1	2	0	0	0	0	1		0	0	0	0	0	0	0	1		4	0
	GmGLK49	Glyma.08G100900.1	0	0	0	1	0	0	1	0	0	0		0	0	1	0	0	2	0	0	0	0	0	1	0	1	2	0	0	1	0	0	0	0	1	1		0	1	1	0	0	0	0	0		0	0
	GmGLK50	Glyma.08G116700.1	0	0	0	0	1	0	1	0	0	0		0	0	1	0	0	5	0	1	0	0	0	0	0	0	0	1	0	1	0	0	0	0	0	0		1	0	0	0	0	1	0	1		1	0
	GmGLK51	Glyma.08G163500.1	1	0	0	0	0	0	1	0	0	1		0	1	0	0	0	6	1	1	1	0	0	0	1	1	2	1	0	0	0	0	0	0	2	2		0	1	0	0	0	0	0	0		1	0
	GmGLK52	Glyma.09G004500.1	4	0	1	0	0	0	1	1	1	0		0	1	0	0	0	4	0	1	0	0	0	1	4	2	2	3	0	0	0	0	0	0	0	1		0	1	1	0	0	0	2	0		1	0
	GmGLK53	Glyma.09G017300.1	1	0	4	0	1	0	2	0	4	0		0	1	0	0	0	3	0	1	0	0	0	1	1	5	0	1	0	2	0	0	0	0	1	1		0	0	0	0	0	0	0	0		2	0
	GmGLK54	Glyma.09G017400.1	1	0	1	1	1	0	0	0	1	0		0	0	0	0	1	3	0	1	0	0	0	1	0	0	1	0	0	0	0	0	0	0	1	0		0	1	0	0	0	0	0	0		2	0
	GmGLK55	Glyma.09G040000.1	0	0	1	0	0	0	2	0	1	0		0	0	1	0	0	6	0	0	0	0	0	0	0	2	1	4	0	1	0	0	0	0	0	0		0	0	0	0	0	0	0	0		1	0
	GmGLK56	Glyma.09G098600.1	1	0	0	0	0	0	0	0	0	1		0	2	1	0	1	5	0	1	0	0	0	0	1	2	1	0	0	0	0	0	0	0	3	2		0	1	0	0	0	0	0	0		0	0
	GmGLK57	Glyma.09G113000.1	0	0	0	0	1	0	1	0	0	0		1	0	0	0	0	1	0	0	0	0	1	1	0	1	0	0	0	0	0	0	0	0	0	1		0	0	0	0	1	0	0	0		2	0
	GmGLK58	Glyma.09G113100.1	0	0	1	2	0	0	0	0	1	1		0	1	0	1	0	8	0	0	0	0	1	0	1	0	1	4	0	2	1	0	0	1	0	2		0	0	0	0	0	0	0	0		1	0
	GmGLK59	Glyma.09G147100.1	1	0	0	0	0	0	0	0	0	0		0	2	0	1	0	4	0	0	0	0	2	0	1	0	1	1	0	1	0	0	0	0	0	1		0	0	1	0	0	1	0	0		3	0
	GmGLK60	Glyma.09G171100.1	3	0	0	0	0	0	2	0	0	0		0	0	0	0	0	6	0	1	1	0	0	0	4	0	0	4	0	0	0	0	0	0	0	0		0	0	1	1	0	0	0	0		2	0
	GmGLK61	Glyma.09G207300.1	3	0	1	0	1	0	1	0	1	1		0	1	0	0	0	2	0	0	0	0	1	0	4	2	0	0	0	1	0	0	0	0	3	0		0	1	0	0	0	1	0	0		1	0
	GmGLK62	Glyma.09G211400.1	5	0	1	0	2	0	2	0	1	0		0	0	0	1	0	3	0	0	0	0	0	0	5	1	0	0	0	1	0	0	0	0	1	3		0	0	0	1	0	1	0	0		3	0
	GmGLK63	Glyma.10G039700.1	2	0	1	0	0	0	1	0	1	0		0	0	0	0	0	2	0	0	0	0	0	0	3	0	0	0	0	0	0	0	0	0	0	2		0	0	0	0	1	1	0	0		0	0
	GmGLK64	Glyma.10G101000.1	2	0	1	0	0	1	1	0	1	0		0	0	1	0	0	1	0	0	0	0	0	1	3	0	1	1	0	3	0	1	0	0	0	1		0	0	0	0	0	1	0	0		2	0
	GmGLK65	Glyma.10G196600.1	2	0	0	0	1	0	0	0	0	0		0	0	0	0	0	3	0	0	1	0	0	1	2	0	3	2	0	1	0	1	0	0	0	0		0	0	0	0	0	0	0	0		1	0
	GmGLK66	Glyma.10G204200.1	1	0	0	0	0	0	1	0	0	0		0	0	0	0	0	6	0	0	0	0	0	1	1	1	1	0	0	0	0	0	0	0	2	1		0	1	1	0	0	0	0	1		0	0
	GmGLK67	Glyma.10G269600.1	1	0	5	0	1	0	0	0	5	1		0	0	0	0	0	3	0	0	0	0	1	0	1	0	0	2	0	0	0	1	0	0	0	3		0	0	1	0	0	0	0	0		4	0
	GmGLK68	Glyma.11G041300.1	2	0	2	1	0	0	1	0	2	1		0	1	0	0	0	1	0	0	0	0	0	0	2	0	0	0	0	0	0	0	0	0	0	5		1	0	0	0	0	1	1	0		2	0
	GmGLK69	Glyma.11G058600.1	1	0	1	0	0	0	1	0	1	0		0	0	1	0	1	3	0	0	1	0	0	0	1	1	1	2	0	0	0	1	0	0	0	0		0	0	0	0	0	1	0	0		4	0
	GmGLK70	Glyma.11G136600.1	3	0	1	0	2	0	1	1	1	1		0	0	0	0	2	6	1	1	0	1	0	1	3	1	1	2	0	0	0	0	0	0	0	0		0	0	0	0	1	2	0	0		2	0
	GmGLK71	Glyma.11G183400.1	1	0	1	0	0	0	1	0	1	0		0	1	1	0	0	3	0	0	0	0	0	0	0	0	2	4	0	0	0	0	0	0	0	0		0	1	1	0	1	0	1	1		1	0
	GmGLK72	Glyma.11G213700.1	3	0	0	0	1	0	0	0	0	0		1	0	0	0	0	6	0	0	0	0	0	4	3	0	0	1	0	0	0	1	0	0	0	1		1	0	0	0	0	0	0	0		4	0
	GmGLK73	Glyma.11G246400.1	4	0	1	0	0	0	0	0	1	0		0	1	0	0	0	6	0	0	0	0	1	1	5	1	0	0	0	0	0	0	1	0	0	1		0	0	1	0	0	2	0	0		4	0
	GmGLK74	Glyma.12G060200.1	4	0	0	0	0	0	0	0	0	1		0	0	0	0	0	2	1	0	0	1	0	0	4	0	2	1	0	1	0	0	0	0	0	0		0	0	1	0	1	0	0	0		3	0
	GmGLK75	Glyma.12G089100.1	1	0	0	0	0	0	1	0	0	0		0	2	1	0	0	6	1	0	0	0	0	1	1	1	2	2	0	0	0	0	0	0	0	1		0	0	1	0	0	0	1	0		1	0
	GmGLK76	Glyma.12G117700.1	9	0	1	0	0	0	0	0	1	0		0	0	0	0	0	0	0	0	0	1	0	3	9	2	2	2	0	2	0	0	0	0	0	0		0	0	0	0	0	0	0	0		3	0
	GmGLK77	Glyma.12G118000.1	4	0	1	0	0	0	1	0	1	0		0	1	0	0	0	1	0	1	0	0	0	0	5	1	1	1	0	0	0	0	1	0	0	0		0	0	1	1	0	0	1	0		2	0
	GmGLK78	Glyma.12G184700.1	0	1	2	0	0	0	0	0	2	0		0	1	0	0	0	0	0	1	0	0	0	1	0	0	0	4	0	0	0	1	0	0	0	3		0	1	0	0	0	0	0	0		2	0
	GmGLK79	Glyma.12G206600.1	1	0	2	0	0	0	0	0	2	0		0	0	0	0	1	7	0	0	0	0	0	0	1	0	0	1	0	1	0	0	0	0	0	1		0	0	2	1	1	1	0	0		1	0
	GmGLK80	Glyma.12G211600.1	1	0	2	1	0	0	1	0	2	0		0	0	0	0	0	4	0	0	1	0	1	0	1	1	0	2	0	0	0	2	0	0	0	1		0	0	0	0	0	0	0	0		3	0
	GmGLK81	Glyma.13G126200.1	2	0	1	0	0	0	2	0	0	0		0	0	0	0	0	0	0	0	0	0	0	1	2	0	0	1	0	2	0	0	0	0	0	1		0	0	0	0	0	0	0	0		4	1
	GmGLK82	Glyma.13G155400.1	0	0	0	2	0	0	1	0	0	2		0	1	0	0	3	5	0	0	0	0	0	1	0	2	1	0	0	0	0	0	0	0	0	0		0	0	0	0	0	1	0	0		2	0
	GmGLK83	Glyma.13G228900.1	3	0	2	0	3	0	1	0	2	1		0	1	0	1	0	1	0	1	0	0	0	0	3	2	1	1	0	0	0	0	0	0	1	1		0	0	0	0	1	0	0	0		2	0
	GmGLK84	Glyma.13G290100.1	5	0	1	1	0	0	0	0	1	0		0	0	0	0	0	2	0	0	0	0	0	0	4	0	1	3	0	1	0	1	0	0	0	2		0	0	0	0	0	1	0	0		6	0
	GmGLK85	Glyma.13G294300.1	1	0	2	0	0	0	0	0	2	0		0	0	0	0	0	5	0	0	0	0	0	0	2	0	0	3	0	2	0	0	0	1	0	2		0	0	1	0	0	0	0	0		2	0
	GmGLK86	Glyma.13G316600.1	5	1	1	0	0	0	1	0	1	0		0	1	0	0	0	1	0	1	1	0	0	2	6	0	0	7	0	0	0	1	0	0	0	1		0	1	0	1	0	1	0	0		3	0
	GmGLK87	Glyma.14G031500.1	1	1	0	0	3	0	2	0	0	1		1	0	0	0	0	8	0	0	0	0	0	0	1	0	3	1	1	0	0	0	1	1	0	0		0	0	0	0	0	0	0	0		0	0
	GmGLK88	Glyma.14G079000.1	0	0	1	1	0	0	1	0	1	0		0	1	0	0	0	2	0	0	0	0	0	1	0	0	0	0	0	1	0	0	0	0	1	1		0	0	0	0	0	0	0	0		2	0
	GmGLK89	Glyma.14G110600.1	2	1	1	1	1	0	0	0	1	0		0	0	0	0	0	7	0	0	1	1	0	1	2	0	0	1	0	1	0	0	0	0	1	2		0	0	0	0	0	0	0	0		1	0
	GmGLK90	Glyma.14G139500.1	3	0	1	0	0	0	0	0	0	0		0	0	0	0	0	0	0	0	0	1	0	1	2	0	2	2	1	0	0	0	0	0	0	0		0	0	2	0	0	0	0	0		3	0
	GmGLK91	Glyma.14G211900.1	1	0	1	0	1	1	1	0	1	0		0	0	0	0	0	4	0	0	0	0	0	0	1	2	1	1	0	1	0	0	0	0	0	1		0	0	0	0	0	1	0	0		1	0
	GmGLK92	Glyma.15G083600.1	3	0	1	0	2	0	0	0	1	1		0	1	0	0	0	1	0	1	0	0	0	1	3	1	0	1	0	0	0	0	0	0	1	1		0	1	1	0	0	0	0	0		3	0
	GmGLK93	Glyma.15G109100.1	7	0	3	0	0	0	0	0	3	0		0	1	0	0	0	2	0	0	0	0	0	1	7	2	3	2	0	0	0	0	0	0	0	1		0	1	1	1	0	1	1	0		1	0
	GmGLK94	Glyma.15G123000.1	3	0	3	0	0	0	2	0	3	0		0	0	0	0	2	4	0	0	0	0	1	1	3	0	0	2	0	4	0	1	0	0	0	1		0	0	0	0	0	0	0	0		0	0
	GmGLK95	Glyma.15G123100.1	1	0	0	0	1	0	0	0	0	0		0	1	0	0	0	5	0	1	0	0	0	1	0	0	2	0	0	0	0	2	0	0	0	0		0	0	0	0	0	0	0	2		1	0
	GmGLK96	Glyma.15G145200.1	0	0	0	0	0	0	0	0	0	0		0	0	2	0	0	5	0	0	2	0	0	3	0	1	1	0	0	0	0	0	0	0	0	0		1	0	0	0	0	0	0	0		3	0
	GmGLK97	Glyma.15G206200.1	0	0	0	0	1	0	0	0	0	1		0	0	0	0	0	2	0	0	1	0	0	1	0	0	1	1	0	0	0	0	0	0	1	0		0	0	1	0	0	1	0	0		3	0
	GmGLK98	Glyma.15G215000.1	3	0	0	0	0	0	0	0	0	1		0	0	0	0	0	2	0	0	1	0	1	0	4	2	0	0	0	0	0	0	0	0	0	2		0	0	0	0	0	1	0	0		3	0
	GmGLK99	Glyma.15G263700.1	1	0	0	0	0	0	0	0	0	1		0	1	1	1	0	3	1	0	1	0	0	1	1	3	4	1	1	1	0	1	0	0	1	1		0	1	0	0	0	0	0	0		0	0
	GmGLK100	Glyma.16G152200.1	2	0	2	0	0	0	2	0	2	0		0	1	0	0	0	3	0	1	0	0	0	1	1	2	2	0	0	0	0	0	0	1	0	0		0	1	2	0	0	0	0	0		3	0
	GmGLK101	Glyma.16G198800.1	0	0	0	0	1	0	1	0	0	0		0	0	0	0	0	1	0	0	0	0	1	0	0	0	0	1	0	0	0	0	0	0	0	2		0	0	0	0	0	0	0	0		3	0
	GmGLK102	Glyma.17G030600.1	0	0	0	0	0	1	0	0	0	0		0	1	0	0	1	6	0	0	0	0	1	0	0	0	0	2	0	1	0	0	0	0	0	1		0	0	2	0	0	0	0	0		3	0
	GmGLK103	Glyma.17G076000.2	0	0	0	2	0	0	0	0	0	2		0	1	0	0	1	5	0	1	2	0	0	2	0	1	1	1	0	2	0	1	0	0	0	1		0	0	0	0	0	0	0	0		3	0
	GmGLK104	Glyma.17G119600.1	3	0	0	0	1	0	0	0	0	0		0	1	0	0	0	5	1	0	1	0	0	1	3	1	0	2	0	0	1	0	0	0	1	4		0	0	1	0	0	0	2	0		1	0
	GmGLK105	Glyma.17G152800.1	2	0	0	0	2	0	0	0	0	0		0	0	0	0	0	4	0	1	1	0	0	0	2	3	3	1	0	1	0	0	0	0	0	1		1	0	2	0	0	1	1	0		1	0
	GmGLK106	Glyma.17G178500.1	0	0	0	0	0	0	1	0	0	0		0	0	0	1	0	6	0	0	1	1	0	0	0	1	0	3	0	2	0	0	0	0	0	2		0	1	0	1	1	0	0	0		3	0
	GmGLK107	Glyma.17G217100.1	0	1	1	0	1	0	0	0	1	0		0	0	0	0	1	3	0	0	0	0	0	0	0	1	2	0	0	1	0	1	0	0	0	3		0	0	0	1	0	0	0	0		1	0
	GmGLK108	Glyma.17G246200.1	4	0	0	0	1	0	0	0	0	0		0	1	0	0	0	7	0	0	1	0	0	0	3	0	0	0	0	0	0	0	0	0	1	0		0	0	1	0	0	0	0	0		2	0
	GmGLK109	Glyma.18G010800.1	4	0	0	0	0	0	0	0	0	0		0	1	0	0	0	2	0	0	2	0	0	1	6	1	0	0	0	1	0	0	0	0	0	1		0	0	0	0	0	0	0	0		4	0
	GmGLK110	Glyma.18G043000.1	3	0	1	0	1	0	0	0	1	0		1	0	0	0	0	5	0	0	0	0	0	0	3	0	0	0	0	0	0	1	0	0	0	1		0	0	0	0	0	0	0	1		3	0
	GmGLK111	Glyma.18G113400.1	4	0	1	0	0	0	2	0	1	0		0	0	1	0	1	6	0	0	0	0	1	1	5	0	0	0	0	0	0	1	0	1	0	3		0	0	0	0	0	0	0	0		2	0
	GmGLK112	Glyma.18G201800.1	2	2	1	0	0	0	0	0	1	1		0	0	0	0	0	3	0	0	1	0	0	0	2	0	2	2	0	1	0	0	0	0	0	2		2	1	0	0	0	1	0	0		2	0
	GmGLK113	Glyma.18G204900.1	3	0	1	0	0	0	1	0	1	0		1	0	0	0	0	3	0	0	0	0	0	0	3	1	1	3	0	1	0	1	0	0	1	0		0	0	0	0	0	0	0	0		3	0
	GmGLK114	Glyma.19G040300.1	0	0	1	0	0	0	0	0	1	0		1	0	0	0	0	3	0	0	1	0	3	0	0	0	0	2	0	1	0	0	0	0	0	2		0	0	0	0	0	0	0	0		1	0
	GmGLK115	Glyma.19G047800.1	0	0	0	0	0	0	0	0	0	0		0	0	0	0	0	2	0	0	0	0	0	0	0	0	0	0	1	0	0	0	0	0	0	0		0	0	0	0	0	1	0	0		1	0
	GmGLK116	Glyma.19G047900.1	0	0	0	0	0	0	1	0	1	0		0	0	0	0	1	1	0	0	1	0	0	2	0	3	0	1	0	1	0	0	0	0	0	2		0	0	0	1	0	1	0	0		4	0
	GmGLK117	Glyma.19G049400.1	2	0	1	0	0	0	0	0	2	0		1	0	0	0	0	3	0	1	2	0	0	0	3	0	1	0	0	2	0	0	0	0	1	2		0	1	1	0	0	1	0	0		1	0
	GmGLK118	Glyma.19G052000.1	4	0	1	0	2	0	2	0	1	2		0	1	0	0	0	3	0	1	0	1	0	1	4	0	2	1	0	2	0	0	0	0	0	2		0	0	0	0	1	1	0	0		3	1
	GmGLK119	Glyma.19G122700.1	4	0	0	0	0	0	0	0	0	5		0	1	0	0	0	2	0	2	0	0	0	1	3	3	5	2	0	0	0	1	0	0	1	0		0	0	0	0	0	0	0	0		3	0
	GmGLK120	Glyma.19G127000.1	1	0	2	1	0	0	1	0	2	0		0	0	0	0	0	6	0	0	0	0	1	1	1	1	0	0	0	1	0	0	0	0	1	0		0	0	1	0	0	1	0	0		2	0
	GmGLK121	Glyma.19G146500.1	4	0	0	2	1	0	0	0	0	0		0	0	0	0	0	8	0	0	3	0	0	1	4	0	1	1	0	1	0	1	0	0	0	2		0	1	0	0	0	0	0	1		1	0
	GmGLK122	Glyma.19G146600.1	3	0	0	0	0	0	2	0	0	0		0	2	0	0	0	3	0	0	0	0	0	1	3	2	0	3	0	0	0	1	0	0	1	1		0	0	0	1	0	0	1	0		2	0
	GmGLK123	Glyma.19G167500.1	2	0	5	0	0	0	1	0	5	0		0	0	0	0	0	0	0	1	1	0	0	1	1	2	5	2	0	0	0	1	1	0	0	4		0	0	0	0	0	0	0	0		5	0
	GmGLK124	Glyma.19G247600.1	5	0	2	0	2	0	0	0	2	0		0	0	0	0	0	2	0	0	0	1	0	2	7	0	0	0	0	0	0	0	0	0	0	1		1	0	1	0	0	0	0	0		4	0
	GmGLK125	Glyma.20G006000.1	1	0	4	1	1	0	0	0	4	0		0	0	0	0	0	4	0	1	0	0	0	1	1	0	1	0	2	0	0	0	0	0	1	1		0	0	0	0	0	0	0	0		0	0
	GmGLK126	Glyma.20G009800.1	2	0	1	0	1	0	0	0	1	0		0	0	2	0	0	4	0	0	0	0	0	3	2	2	0	0	0	1	0	0	0	0	0	2		0	0	0	0	0	0	0	0		3	0
	GmGLK127	Glyma.20G035300.1	0	1	0	2	0	0	1	0	0	1		0	0	1	0	1	2	0	0	0	0	0	1	0	2	1	5	0	0	0	1	0	1	0	2		0	0	2	0	0	0	0	0		2	0
	GmGLK128	Glyma.20G108600.1	2	0	1	0	2	0	1	0	1	0		0	0	0	0	0	1	0	0	0	0	2	0	2	1	0	0	0	0	0	0	0	0	1	1		0	0	0	0	0	2	0	0		1	0
	GmGLK129	Glyma.20G186500.1	0	0	0	0	0	0	1	0	0	1		0	0	1	0	0	14	0	1	0	0	0	1	0	0	2	2	0	0	0	0	0	0	2	0		0	1	0	0	1	0	0	0		1	0
	GmGLK130	Glyma.20G193600.1	1	0	0	0	0	0	0	0	0	0		0	0	0	0	0	0	0	2	1	0	0	1	2	0	2	2	0	1	0	1	0	0	0	0		0	1	0	0	0	0	0	0		4	0
[truncated: 10 more columns]

## Sheet: Table. S6
	Table S6. Sequences of Soybean GLK gene primers for qRT-PCR.
	Sr.no.	Gene name	Primer (5' - 3')
	1	GmGLK1-F	ATGATGAAGGGGGAGAAATC
		GmGLK1-R	CCCTTGTGCCTCTATTCTCA
	2	GmGLK5-F	ATCCGTGAACCAAAAGATGA
		GmGLK5-R	TGGAGGATTTGTTGTTGGAT
	3	GmGLK13-F	GACCACTTCTTGCCACTTGT
		GmGLK13-R	CGATAAAATGGGAAGCTCAA
	4	GmGLK67-F	TCATCCTTAAGCCACAAAGC
		GmGLK67-R	TGGTTCTCATTGAAGGAAGC
	5	GmGLK74-F	TCTCTACCTGAAACGGATGC
		GmGLK74-R	CTGGGAGGAGCAGAGTCAT
	6	GmGLK105-F	CACAAAGTTCCTTCGAGCAT
		GmGLK105-R	CAGCCAACACACTTTCTGTG
	7	GmGLK106-F	CATTCAAACGTGAGCTTCCT
		GmGLK106-R	CCATTTGCTTCAGAATTGGT
	8	GmGLK129-F	GAAGAACGCCGTAAGATTCA
		GmGLK129-R	GTTCCAGACAATTGCTGCTT
	9	GmACTIN2-F	ACTGGAATGGTGAAGGCAGG
		GmACTIN2-R	CATTGTAAAATGTGTGATGCCAG
